# Supplementary material for: How many strides are required for a reliable estimation of temporal gait parameters? Implementation of a new algorithm on the phase coordination index
Source: PLoS One. 2018 Feb 8;13(2):e0192049. doi: 10.1371/journal.pone.0192049 (PMC5805232; doi:10.1371/journal.pone.0192049)
Supplement: S1 File — (XLSX) [file pone.0192049.s001.xlsx]

## Sheet: Sheet1
sample/subject	1	2	3	4	5	6	7	8	9	10	11	12	13	14	15	16	17	18	19	20
1	175.732	181.555	180.746	181.902	178.433	185.472	181.951	182.613	177.403	184.253	180.92	184.267	182.556	183.382	185.063	178.456	175.464	179.608	180.707	181.654
2	181.035	182.471	179.861	180.425	176.85	184.452	182.905	180.192	178.272	179.553	180.306	185.275	178.288	177.027	180.678	179.98	183.294	181.62	179.003	177.139
3	181.804	179.277	179.391	181.896	179.599	179.087	177.85	180.514	181.891	178.691	180.553	178.489	179.322	177.656	182.405	178.246	185.095	184.157	180.223	179.492
4	180.267	182.805	175.002	176.233	178.348	183.131	178.113	182.498	177.76	183.864	177.464	176.815	180.028	177.434	177.963	177.84	176.196	178.946	176.938	183.834
5	176.332	176.967	178.123	180.898	180.42	180.013	174.317	180.751	178.13	180.938	178.692	178.027	175.862	179.264	182.073	181.45	178.295	178.5	176.145	179.009
6	179.156	177.602	180.751	183.538	182.344	181.541	178.642	177.252	180.791	177.647	180.773	177.766	182.64	181.06	180.929	177.014	180.892	180.254	182.735	177.268
7	178.323	177.703	180.985	182.307	181.711	181.999	182.285	182.378	179.059	177.699	180.106	182.786	175.412	181.144	183.789	181.093	182.818	181.832	180.2	180.155
8	178.442	178.859	174.816	183.647	181.228	181.642	181.989	178.418	177.978	182.094	179.397	184.274	181.074	179.114	182.962	175.162	174.565	176.222	182.635	178.213
9	181.914	176.638	180.12	184.37	184.279	182.253	176.85	180.009	175.197	177.379	178.425	178.663	183.898	181.396	181.839	178.342	177.764	177.06	182.06	179.987
10	177.333	181.756	180.723	180.941	182.045	182.172	172.882	179.658	180.835	178.68	177.359	179.231	179.463	183.481	182.033	178.059	180.996	177.657	175.709	179.364
11	175.731	180.243	176.838	180.435	178.776	177.867	182.114	180.721	180.701	177.213	177.505	177.693	179.721	179.844	180.919	179.431	178.007	178.601	180.047	179.758
12	176.403	180.238	183.157	182.194	175.227	184.013	177.224	182.818	181.08	181.732	179.282	177.796	182.402	178.922	175.147	178.128	179.13	180.289	175.609	181.339
13	177.287	180.43	180.34	181.375	179.364	177.771	181.822	180.905	178.647	184.569	176.508	183.472	179.021	182.185	183.911	175.126	181.204	182.428	179.527	179.455
14	179.919	175.313	182.85	180.529	180.466	179.794	177.996	177.294	184.006	182.901	177.417	177.478	178.663	178.648	180.548	179.673	178.162	179.467	182.356	182.042
15	179.761	181.035	182.563	181.013	179.101	180.995	182.218	184.691	176.949	178.582	178.002	180.276	182.332	180.353	180.335	181.045	179.831	182.846	181.232	178.861
16	177.719	182.026	180.664	175.19	179.942	183.885	178.01	183.693	180.413	178.419	175.591	181.791	180.366	178.59	181.497	181.238	182.402	179.092	180.552	180.506
17	178.115	183.646	182.091	182.148	176.255	181.26	180.118	181.948	176.971	178.843	181.792	179.043	178.517	180.121	179.395	177.025	178.629	181.095	178.97	179.112
18	181.356	180.436	179.672	179.868	182.807	180.223	180.493	178.833	172.672	181.488	175.163	179.836	181.243	180.391	181.671	179.461	175.992	178.488	179.945	179.173
19	177.833	181.503	184.13	182.1	181.862	182.626	179.888	177.751	176.669	182.828	176.415	180.407	177.571	180.878	178.238	184.244	181.99	181.408	179.245	181.964
20	174.275	178.735	180.041	182.974	184.49	178.401	183.503	180.785	183.244	184.416	178.041	182.113	179.228	178.121	177.896	179.767	180.185	179.876	182.908	180.265
21	181.984	179.479	180.312	174.996	179.66	180.096	177.312	181.284	179.673	178.87	176.821	181.822	179.395	183.616	176.415	183.262	181.67	181.327	183.391	176.833
22	182.685	178.413	178.042	176.544	180.233	181.986	175.059	183.661	181.196	184.194	181.324	178.293	175.313	181.22	182.948	180.463	179.839	174.109	182.205	181.9
23	182.491	178.522	181.34	180.136	175.998	184.119	181.059	177.61	179.875	181.061	179.755	182.068	180.774	179.771	181.438	177.898	172.6	178.582	177.993	178.888
24	179.412	175.738	177.383	178.594	177.457	177.326	178.449	179.373	183.846	180.612	179.506	179.072	178.721	182.183	179.134	178.559	179.718	180.786	180.871	178.6
25	182.994	179.146	178.009	179.335	179.387	181.859	177.914	180.441	178.51	180.425	177.569	179.799	177.397	180.979	180.45	178.578	182.912	183.07	180.23	182.836
26	182.179	177.9	182.965	178.774	179.098	181.124	182.407	185.055	175.995	182.892	177.71	178.904	178.654	178.191	182.68	180.942	180.188	182.632	180.391	180.588
27	178.169	177.765	178.374	182.622	178.026	183.73	177.63	184.15	183.128	177.772	181.601	179.678	185.573	181.114	180.722	180.378	180.927	177.641	177.221	181.387
28	178.776	178.687	178.001	177.718	178.974	176.132	180.211	180.365	179.226	178.885	177.909	176.884	178.936	177.836	182.118	180.058	179.351	177.446	179.006	187.001
29	182.54	176.622	176.918	181.322	182.245	176.577	177.573	177.919	179.435	181.713	175.922	184.081	174.244	178.434	182.54	180.127	177.237	177.428	180.716	179.11
30	182.366	175.964	176.853	182.021	178.404	181.95	182.717	180.935	180.831	181.298	179.791	181.984	177.295	185.421	176.692	182.881	177.523	182.406	177.739	176.943
31	180.512	181.405	182.394	178.27	180.102	179.005	176.981	179.242	176.579	179.717	181.279	178.075	177.72	179.899	182.335	175.959	180.947	181.392	177.115	178.849
32	176.187	178.316	178.317	185.845	179.745	180.917	180.969	180.138	177.893	175.033	180.497	179.625	180.567	179.178	179.502	176.383	178.163	182.215	178.485	182.635
33	179.132	176.729	177.105	179.891	178.167	180.431	178.693	183.188	183.213	185.46	179.365	181.004	179.891	178.856	182.339	180.209	177.415	183.62	176.933	176.013
34	178.204	185.402	181.266	181.267	179.905	181.115	182.364	179.068	180.986	181.335	180.25	178.15	179.199	178.859	182.331	177.233	181.392	178.304	176.115	176.268
35	180.167	184.086	182.128	179.013	180.037	181.21	179.713	183.109	176.665	180.133	180.283	183.025	181.274	181.536	177.505	180.601	178.239	180.015	175.899	182.08
36	186.05	181.59	178.359	179.035	183.787	179.482	183.973	178.611	177.708	179.575	180.781	180.448	180.126	185.702	181.779	179.397	180.539	179.905	178.411	183.087
37	178.635	181.575	180.316	181.619	181.016	178.943	177.84	180.738	177.266	181.37	178.852	175.924	179.159	182.497	181.173	177.972	184.388	181.152	183.512	178.678
38	181.189	181.534	183.025	180.945	179.228	179.686	176.047	184.743	181.033	178.809	182.744	176.439	184.885	176.83	181.142	180.713	179.025	180.758	179.529	178.797
39	182.281	179.684	181.794	184.15	183.118	180.075	182.856	182.137	179.981	181.398	178.239	181.054	177.52	177.414	179.387	181.313	180.814	176.224	173.65	183.957
40	179.012	179.742	183.852	179.285	181.428	184.058	182.592	183.551	177.517	178.521	181.394	180.615	177.022	178.568	178.334	180.331	178.948	178.472	181.01	180.559
41	181.592	180.719	180.408	178.357	176.579	181.331	180.461	179.687	177.44	180.11	181.988	176.231	182.648	177.687	177.254	177.254	179.326	178.354	178.863	181.179
42	181.295	180.013	178.864	181.983	179.24	181.115	178.804	180.579	179.572	183.88	179.002	179.907	179.398	181.335	179.893	173.904	182.501	180.649	180.231	182.17
43	180.415	180.515	176.342	175.872	181.921	181.827	175.285	181.365	177.405	182.682	177.211	178.578	180.782	177.483	181.102	183.683	177.263	183.443	180.619	182.934
44	179.513	176.629	185.612	180.924	180.917	181.637	181.953	180.299	176.933	176.614	177.612	181.679	178.813	181.569	180.544	179.836	176.15	181.393	177.735	182.281
45	178.639	179.839	181.01	173.947	174.522	180.762	179.371	175.652	181.595	181.644	179.925	175.69	183.502	175.006	181.74	178.031	179.042	175.388	175.352	180.773
46	176.297	179.807	179.526	181.89	177.829	179.192	176.824	181.938	180.332	178.548	176.781	178.721	178.161	181.193	180.811	180.547	183.693	183.888	178.621	183.346
47	176.653	183.474	179.775	180.265	181.538	181.347	180.445	181.034	179.804	181.096	177.857	176.283	182.678	179.637	179.064	182.687	180.819	177.086	177.856	177.936
48	179.509	180.03	179.388	178.436	177.638	180.457	179.769	180.549	180.574	178.923	175.514	181.873	178.383	173.165	182.396	180.35	182.803	178.258	181.112	180.781
49	178.158	179.646	184.393	183.267	182.333	177.251	175.335	181.001	182.496	175.618	175.087	177.674	179.646	182.863	179.044	182.815	180.524	183.372	180.509	180.385
50	178.892	179.133	179.604	181.822	179.655	182.159	179.802	182.418	178.733	182.687	175.435	181.199	178.866	180.509	182.678	178.631	179.352	176.824	185.41	180.839
