# Supplementary material for: How many strides are required for a reliable estimation of temporal gait parameters? Implementation of a new algorithm on the phase coordination index
Source: PLoS One. 2018 Feb 8;13(2):e0192049. doi: 10.1371/journal.pone.0192049 (PMC5805232; doi:10.1371/journal.pone.0192049)
Supplement: S2 File — (XLSX) [file pone.0192049.s002.xlsx]

## Sheet: Sheet1
LreR																					RreL																					Avg PCI
1	2	3	4	5	6	7	8	9	10	11	12	13	14	15	16	17	18	19	20		1	2	3	4	5	6	7	8	9	10	11	12	13	14	15	16	17	18	19	20		1	2	3	4	5	6	7	8
3.57507	1.47403	0.593276	1.22312	1.9401	3.1466	1.71873	1.72303	1.54682	3.13198	0.581223	3.03635	2.85838	4.25859	3.29041	1.03549	5.26181	1.34633	1.14305	3.03424		1.49095	3.41798	1.92309	2.15792	4.10755	2.33577	0.976181	2.02594	1.76969	2.99521	1.36773	4.44606	3.45038	4.23395	2.49852	1.44076	2.98675	0.43225	3.2349	2.20813		2.53301	2.446	1.25818	1.69052	3.02383	2.74119	1.34746	1.87449
3.15785	1.78736	0.659009	1.25133	1.7214	3.88088	2.78185	1.34068	2.47946	2.76775	0.500772	4.05103	2.15263	3.56313	2.71751	1.14334	5.21825	2.39607	0.844543	2.189		1.70515	2.75011	1.41717	4.58284	2.99619	2.61864	1.3073	2.34685	2.05589	3.05289	1.48034	6.9933	3.14115	3.52836	2.24393	3.90648	3.26636	1.56665	3.28788	1.65776		2.4315	2.26873	1.03809	2.91708	2.3588	3.24976	2.04457	1.84377
2.5406	1.92496	2.3346	2.59742	1.57205	3.47031	2.67717	1.51312	2.33236	2.95479	1.48089	4.28778	1.70062	3.25063	3.05781	1.28423	5.04228	2.29742	1.63058	2.82152		2.09143	2.38247	2.66769	3.64478	2.66868	2.42058	3.02529	2.07752	2.31455	3.96939	1.44399	6.16541	2.72008	2.88821	2.61963	3.39433	3.30646	2.38789	3.00044	1.41796		2.31602	2.15372	2.50115	3.1211	2.12036	2.94544	2.85123	1.79532
2.79193	2.53871	2.18155	2.28946	1.55852	3.07564	3.5544	1.36514	2.16623	2.58297	1.43837	3.95833	2.37743	2.79623	2.7906	1.60613	4.44572	2.26243	2.10332	2.52528		1.83174	2.54088	3.15232	3.50696	2.27023	2.1268	3.00074	3.47705	3.8361	3.63508	1.77774	5.22484	4.23567	2.60471	2.44951	3.08725	2.79407	2.33681	2.94731	1.23022		2.31184	2.5398	2.66693	2.89821	1.91437	2.60122	3.27757	2.4211
2.50048	2.60204	2.06247	2.52609	1.9482	2.81431	3.2088	1.94339	2.05729	2.72845	1.36748	3.7444	2.53289	2.6005	2.50947	1.8178	3.94935	1.99039	2.444	2.61356		1.64598	2.72391	3.9389	3.4606	2.02026	1.90027	2.7534	3.03465	3.40237	3.27439	1.59807	4.648	4.18052	2.44004	2.71776	2.73297	2.86172	2.23044	2.67119	1.39783		2.07323	2.66297	3.00069	2.99335	1.98423	2.35729	2.9811	2.48902
2.3644	2.58961	1.98988	2.4616	1.98458	2.64934	3.17241	1.9784	1.89535	2.75621	1.22673	3.6231	2.9098	2.4533	2.61269	1.82234	3.81923	1.95033	2.20079	2.33577		2.29261	2.65719	3.72771	3.25619	2.50781	1.84095	2.59752	2.9318	3.11275	3.06127	1.98657	4.87767	4.02629	2.30855	2.79552	2.64438	2.9516	2.63018	2.51915	1.38506		2.3285	2.6234	2.8588	2.85889	2.2462	2.24514	2.88497	2.4551
2.24716	2.42843	2.47303	2.57517	1.92152	2.50248	3.07598	2.00923	1.87236	2.67253	1.15712	3.70761	2.7477	2.27916	2.5752	2.28367	4.13883	2.3556	2.33022	2.27542		2.2696	2.75669	4.01353	3.88656	2.48418	1.74866	2.47172	3.05597	3.05405	3.13592	2.38401	4.63102	4.09148	2.36525	2.62161	2.53299	3.1621	2.82911	2.34993	1.34235		2.25838	2.59256	3.24328	3.23086	2.20285	2.12557	2.77385	2.5326
2.30302	2.55217	2.29609	2.73713	2.31251	2.41806	3.0997	1.84287	2.25388	2.73171	1.20589	3.51981	2.97526	2.22	2.4584	2.18907	3.94983	2.46395	2.32579	2.08426		2.32181	2.70568	3.74841	3.64695	2.38641	1.78568	2.97364	2.9317	2.90328	3.10004	2.41945	4.30388	4.2252	2.19726	2.60535	2.39976	2.98103	2.60011	2.24233	1.47387		2.31241	2.62893	3.02225	3.19204	2.34946	2.10187	3.03667	2.38728
2.32195	2.52116	2.20468	2.58003	2.2842	2.34387	3.64356	1.73343	2.20045	2.62302	1.37723	3.31064	2.78083	2.4192	2.37321	2.13053	3.71909	2.46193	2.60966	1.96317		2.75717	2.54771	3.83553	3.44514	2.34804	2.02845	3.40727	2.71317	2.85158	3.16988	2.43704	4.38567	4.09172	2.60802	2.54383	2.28506	2.77724	2.60279	2.23267	1.4161		2.53956	2.53443	3.0201	3.01258	2.31612	2.18616	3.52541	2.2233
2.50327	2.36144	2.27195	2.43413	2.22431	2.51402	3.57668	1.65208	2.12987	2.66642	1.47654	3.26573	2.60445	2.25986	2.26119	2.01742	3.57987	2.37375	2.4339	1.84149		2.66888	2.3747	3.8157	3.40697	2.62143	2.78837	3.68228	2.82933	2.82943	3.2991	2.77563	4.26841	3.94093	2.49744	3.11802	2.2232	2.62477	2.43359	2.10547	1.50108		2.58607	2.36807	3.04383	2.92055	2.42287	2.6512	3.62948	2.2407
2.56634	2.22575	2.45556	2.38235	2.5706	2.58659	3.50397	1.7553	2.09861	2.61005	1.4154	3.20949	2.60989	2.18214	2.81355	1.97682	3.39333	2.24323	2.64084	1.82507		2.70799	2.4901	4.42764	3.4282	3.09701	2.74189	3.64031	2.66936	2.77143	4.26129	2.68278	4.15455	3.71727	2.35952	3.17665	2.22562	2.54448	2.32553	2.21047	1.57257		2.63717	2.35792	3.4416	2.90527	2.83381	2.66424	3.57214	2.21233
2.54507	2.11982	2.34041	2.29828	2.4521	2.6918	3.42958	1.69267	2.03532	2.82444	1.59786	3.24792	2.5112	2.19704	2.86813	2.21397	3.26794	2.29514	2.50873	1.74531		2.71887	2.50789	4.23583	3.26062	3.10209	2.67098	3.44408	2.61254	2.6857	4.15209	2.55903	3.9254	3.50574	2.22516	3.00426	2.46761	2.56428	2.20959	2.15993	1.81299		2.63197	2.31386	3.28812	2.77945	2.7771	2.68139	3.43683	2.1526
2.42621	2.37345	2.43114	2.20196	2.34187	2.5802	3.33256	1.84156	2.32039	2.83406	1.64877	3.22728	2.44521	2.15431	2.73914	2.12214	3.17747	2.1943	2.5389	1.79178		2.63706	2.39541	4.36906	3.29027	2.99436	2.56917	3.30282	2.49031	2.74673	3.97983	2.67908	3.77234	3.48992	2.16827	3.32485	2.70525	2.51714	2.10334	2.11955	1.76296		2.53163	2.38443	3.4001	2.74612	2.66811	2.57469	3.31769	2.16594
2.32277	2.31354	2.47248	2.12772	2.26489	2.48696	3.30355	2.0957	2.36867	2.77043	1.64887	3.07433	2.45485	2.06004	2.62087	2.11873	3.02481	2.26972	2.47836	1.7573		2.54436	2.3357	4.16423	3.31978	2.93613	2.64908	3.26948	2.55301	2.6477	4.01318	2.63735	3.60287	3.33317	2.07675	3.26181	2.85798	2.42993	2.03033	2.24096	1.70612		2.43356	2.32462	3.31835	2.72375	2.60051	2.56802	3.28651	2.32435
2.29823	2.32292	2.38724	2.51259	2.16174	2.5457	3.22666	2.19852	2.28135	2.72122	1.84569	3.00679	2.354	2.03208	2.54763	2.12252	3.01692	2.20176	2.38759	1.69785		2.54823	2.26307	3.98738	3.30194	2.8165	2.56887	3.20757	2.50227	2.54782	3.88177	2.55179	3.49005	3.22127	2.20629	3.25424	2.79525	2.41617	1.97265	2.40301	1.65274		2.42323	2.29299	3.18731	2.90727	2.48912	2.55728	3.21712	2.3504
2.25782	2.44915	2.3865	2.47884	2.28838	2.47237	3.09141	2.17311	2.32206	2.65189	1.91764	2.91396	2.31739	1.94675	2.4813	2.15121	2.93524	2.15134	2.32175	1.65917		2.64541	2.19572	3.94361	3.26248	2.76068	2.64331	3.14709	2.70392	2.48324	3.71414	2.45573	3.50336	3.16218	2.32008	3.15437	2.68737	2.32559	2.08115	2.31733	1.61642		2.45162	2.32243	3.16505	2.87066	2.52453	2.55784	3.11925	2.43851
2.26355	2.36261	2.29994	2.38949	2.34572	2.38735	2.98534	2.15266	2.72897	2.59702	2.10287	2.7983	2.27086	1.87962	2.42913	2.08137	3.00832	2.12604	2.22857	1.62109		2.60055	2.12018	3.89938	3.16171	2.76181	2.58049	3.04216	3.03697	2.75468	3.74609	2.49639	3.49525	3.2008	2.37534	3.11981	2.62202	2.26781	2.02699	2.39554	1.66057		2.43205	2.24139	3.09966	2.7756	2.55376	2.48392	3.01375	2.59481
2.24171	2.32902	2.43693	2.36291	2.33377	2.37558	2.87268	2.20101	2.74606	2.61521	2.16196	2.7004	2.29392	1.83781	2.44423	2.34016	2.98175	2.09965	2.16606	1.65683		2.51528	2.38947	3.931	3.34031	3.17805	2.50202	3.18346	2.92702	2.73989	3.68614	2.49286	3.37691	3.13669	2.3141	3.15545	2.95439	2.21033	1.98537	2.34181	1.80576		2.3785	2.35924	3.18396	2.85161	2.75591	2.4388	3.02807	2.56402
2.44624	2.28835	2.34903	2.37753	2.49028	2.39531	2.94608	2.14061	2.84024	2.72718	2.13511	2.67769	2.23368	1.85087	2.47379	2.26237	2.87746	2.02516	2.23158	1.60415		2.57019	2.4496	3.95125	3.30196	3.102	2.70156	3.06881	2.83391	2.71802	3.57466	2.61524	3.25609	3.11172	2.34511	3.22869	2.90807	2.32818	1.96163	2.54633	1.81352		2.50821	2.36897	3.15014	2.83974	2.79614	2.54844	3.00744	2.48726
2.48477	2.22279	2.27595	2.64042	2.41324	2.32202	2.93741	2.10065	2.75014	2.67524	2.16142	2.64262	2.17273	1.9747	2.59478	2.37302	2.84046	2.00073	2.31504	1.70873		2.52926	2.42609	3.90451	3.34701	3.00072	2.88273	3.39129	3.02316	2.98701	3.48117	2.56825	3.32395	3.09981	2.42193	3.15731	3.09618	2.33833	1.92804	2.45839	1.76795		2.50701	2.32444	3.09023	2.99371	2.70698	2.60238	3.16435	2.56191
2.5577	2.20211	2.27483	2.7321	2.33832	2.29412	3.04938	2.17434	2.71035	2.75534	2.17626	2.6179	2.33614	1.94664	2.6048	2.31252	2.74876	2.292	2.31901	1.73205		2.46362	2.48925	3.83667	3.49383	2.98828	2.86617	3.35395	2.93092	2.9817	3.47031	2.64766	3.26534	3.20019	2.49724	3.25917	3.05473	2.35505	2.27749	2.44907	1.75871		2.51066	2.34568	3.05575	3.11296	2.6633	2.58014	3.20167	2.55263
2.60252	2.17754	2.24351	2.64847	2.44864	2.35934	2.98918	2.2222	2.62858	2.69145	2.1188	2.59831	2.28633	1.89066	2.55605	2.29985	3.05292	2.26089	2.31732	1.71069		2.63583	2.4654	3.72389	3.38877	3.30917	2.8715	3.42725	3.03176	3.06703	3.40559	2.6035	3.2523	3.15563	2.48846	3.17659	3.00878	2.36111	2.30912	2.45498	1.72864		2.61918	2.32147	2.9837	3.01862	2.8789	2.61542	3.20822	2.62698
2.53549	2.29826	2.27407	2.61928	2.46337	2.43989	2.93608	2.17765	2.73453	2.62143	2.06781	2.54699	2.25114	1.90794	2.51121	2.26471	2.96606	2.21551	2.26997	1.7014		2.60271	2.5568	3.81144	3.40536	3.22905	2.78755	3.36155	2.94415	3.07793	3.30451	2.59026	3.15734	3.13148	2.54064	3.11953	2.94104	2.30883	2.34701	2.38683	1.68598		2.5691	2.42753	3.04276	3.01232	2.84621	2.61372	3.14881	2.5609
2.59973	2.25053	2.27164	2.56368	2.40579	2.4084	2.90328	2.12292	2.68983	2.55267	2.06596	2.47696	2.26886	1.87637	2.44671	2.23128	2.9897	2.27211	2.20851	1.77379		2.74569	2.54861	3.7777	3.38172	3.18004	2.80238	3.29374	2.97083	3.06078	3.2137	2.55551	3.22201	3.08655	2.5917	3.0582	2.88629	2.34308	2.30753	2.52057	1.64454		2.67271	2.39957	3.02467	2.9727	2.79292	2.60539	3.09851	2.54687
2.61107	2.24634	2.31306	2.53083	2.35996	2.36239	2.90919	2.26658	2.74358	2.56195	2.05896	2.4384	2.23762	1.88717	2.44957	2.20275	2.91073	2.29869	2.15513	1.7389		2.74517	2.5439	3.73087	3.30358	3.21425	2.76304	3.25245	3.07039	3.11733	3.18072	2.5095	3.15193	3.10683	2.83242	3.04104	2.81584	2.43068	2.26118	2.61759	1.61688		2.67812	2.39512	3.02196	2.9172	2.78711	2.56271	3.08082	2.66848
2.58182	2.24639	2.29663	2.53404	2.35114	2.39901	2.88966	2.34017	2.79252	2.57528	2.08585	2.3796	2.45132	1.86305	2.39666	2.156	2.85735	2.31033	2.19284	1.73249		2.72271	2.51217	3.65878	3.21541	3.14203	2.73098	3.18391	3.02259	3.0537	3.17775	2.45112	3.09031	3.06355	2.804	3.00235	2.75374	2.52482	2.22748	2.66816	1.9316		2.65226	2.37928	2.9777	2.87472	2.74659	2.56499	3.03678	2.68138
2.53814	2.2161	2.29361	2.54522	2.31273	2.53523	2.81992	2.28673	2.73422	2.54182	2.07387	2.42556	2.41125	1.88818	2.38137	2.1029	2.79593	2.3273	2.15972	2.07707		2.69909	2.505	3.702	3.14993	3.10934	3.04966	3.1086	2.9463	2.99806	3.10946	2.4183	3.06074	3.11838	2.73113	2.96987	2.70428	2.49397	2.20775	2.77052	1.8837		2.61861	2.36055	2.99781	2.84757	2.71103	2.79245	2.96426	2.61651
2.56525	2.26089	2.3324	2.50837	2.323	2.62274	2.80587	2.30727	2.67551	2.51395	2.13678	2.50476	2.578	1.88553	2.37963	2.05484	2.79793	2.34207	2.12158	2.04819		2.68115	2.56997	3.69106	3.10316	3.0924	3.04327	3.06009	2.9301	2.93939	3.0526	2.63501	3.06053	3.12896	2.77376	2.90133	2.72812	2.46557	2.16527	2.85967	2.03353		2.6232	2.41543	3.01173	2.80576	2.7077	2.833	2.93298	2.61868
2.58014	2.32959	2.36888	2.49257	2.30412	2.5958	2.82668	2.26759	2.63322	2.47701	2.09372	2.49134	2.58399	2.07403	2.45598	2.11336	2.78918	2.3571	2.13363	2.10202		2.62202	2.59186	3.6017	3.30966	3.0513	3.01355	2.99278	2.9409	2.94167	2.98583	2.70179	3.00615	3.17643	3.11305	2.93385	2.67921	2.56438	2.21614	2.83862	2.34285		2.60108	2.46072	2.98529	2.90112	2.67771	2.80467	2.90973	2.60424
2.53159	2.31727	2.38269	2.48357	2.2518	2.56766	2.833	2.23741	2.65937	2.42596	2.09997	2.48476	2.57489	2.02729	2.44718	2.1885	2.7474	2.33519	2.16762	2.0802		2.62943	2.62147	3.53441	3.43943	3.01358	2.94798	2.9828	2.88023	2.89647	2.91672	2.64677	2.93833	3.1815	3.09174	2.91192	2.67672	2.51029	2.18541	3.05526	2.30539		2.58051	2.46937	2.95855	2.9615	2.63269	2.75782	2.9079	2.55882
2.57784	2.29688	2.36566	2.6272	2.20476	2.5235	2.79262	2.1898	2.64135	2.56977	2.074	2.43525	2.53001	2.00027	2.40588	2.23707	2.72243	2.34008	2.15155	2.10543		2.70659	2.60725	3.53402	3.50739	2.95294	2.88824	2.93601	2.81885	2.91014	2.87072	2.65067	2.90693	3.12491	3.07324	2.89499	2.67456	2.46622	2.23821	3.00017	2.26017		2.64222	2.45206	2.94984	3.0673	2.57885	2.70587	2.86432	2.50432
2.53458	2.32603	2.38741	2.57219	2.1971	2.47493	2.7535	2.21728	2.68756	2.68609	2.03887	2.4	2.47622	1.98321	2.39903	2.19399	2.71893	2.39693	2.18719	2.19222		2.743	2.63894	3.46217	3.43613	2.92117	2.85869	2.91883	2.81101	2.89379	2.86146	2.59818	2.85247	3.06452	3.01484	2.83331	2.66022	2.46501	2.22914	3.05853	2.28843		2.63879	2.48248	2.92479	3.00416	2.55913	2.66681	2.83616	2.51414
2.51318	2.49919	2.36516	2.5384	2.15152	2.43872	2.75977	2.19623	2.65362	2.65088	2.00749	2.39336	2.43634	1.96655	2.39179	2.20829	2.69502	2.38388	2.25144	2.25769		2.72079	3.00973	3.49138	3.42526	3.02363	2.889	2.87441	2.75497	2.84239	2.81846	2.57369	2.79651	3.03888	2.97177	2.82537	2.61629	2.45341	2.19863	3.02891	2.24319		2.61698	2.75446	2.92827	2.98183	2.58758	2.66386	2.81709	2.4756
2.46476	2.58192	2.36875	2.5093	2.10758	2.4059	2.70614	2.21898	2.67408	2.59768	1.97826	2.41841	2.41628	1.95756	2.42143	2.17813	2.67121	2.33388	2.31772	2.25995		2.6731	3.03433	3.42909	3.38901	3.07381	2.84633	2.8239	2.73178	2.81683	2.82801	2.61504	2.76684	2.99997	2.91515	2.84838	2.63802	2.40421	2.15584	3.11367	2.21277		2.56893	2.80812	2.89892	2.94915	2.5907	2.62611	2.76502	2.47538
2.64792	2.56627	2.35277	2.48071	2.181	2.37241	2.77104	2.21289	2.66272	2.55435	1.96489	2.3759	2.37037	2.12045	2.40158	2.14302	2.62875	2.28772	2.29887	2.2942		2.76493	3.03097	3.36426	3.36318	3.16799	2.98478	2.78773	2.77177	2.85282	2.7737	2.62167	2.76477	2.96021	2.99087	2.79458	2.64448	2.38483	2.14679	3.06999	2.35994		2.70643	2.79862	2.85851	2.92195	2.67449	2.67859	2.77938	2.49233
2.61815	2.55034	2.3118	2.45912	2.15782	2.35479	2.75694	2.17979	2.66278	2.52572	1.94241	2.44967	2.33684	2.1323	2.37092	2.13726	2.71118	2.26379	2.36026	2.27526		2.73007	2.99067	3.304	3.38245	3.12289	2.98712	2.7357	2.80614	2.83664	2.72647	2.8186	3.3296	2.91049	2.95004	2.74397	2.73409	2.34696	2.13668	3.1109	2.37927		2.67411	2.77051	2.8079	2.92078	2.64036	2.67095	2.74632	2.49296
2.59273	2.53354	2.34489	2.42571	2.12943	2.31857	2.7949	2.25933	2.63528	2.50395	2.0031	2.4959	2.4502	2.18119	2.34116	2.11381	2.67425	2.23273	2.32149	2.25418		2.82095	2.96223	3.25901	3.35169	3.08744	2.99499	2.68556	2.9259	2.79735	2.71846	2.8129	3.36546	2.99813	2.93124	2.73863	2.81851	2.31928	2.1362	3.13875	2.33681		2.70684	2.74789	2.80195	2.8887	2.60843	2.65678	2.74023	2.59261
2.59701	2.4901	2.3378	2.47614	2.16827	2.27783	2.8131	2.25187	2.58701	2.47847	1.99221	2.46676	2.45343	2.20462	2.31224	2.10675	2.63982	2.29213	2.47449	2.3169		2.78849	2.94342	3.28265	3.3414	3.0332	2.95898	2.64875	2.93646	2.80172	2.68581	2.81658	3.35879	2.99515	2.89276	2.70138	2.77476	2.33788	2.10022	3.12627	2.30634		2.69275	2.71676	2.81022	2.90877	2.60073	2.61841	2.73093	2.59416
2.56403	2.44782	2.39449	2.44623	2.15539	2.32307	2.82085	2.2812	2.58282	2.46581	1.99603	2.43078	2.46936	2.19314	2.31224	2.07599	2.60752	2.27845	2.45042	2.28308		2.75388	2.935	3.26403	3.30659	3.01532	2.91568	2.62051	2.89625	2.79416	2.66092	2.77841	3.42648	2.96497	2.88868	2.65553	2.75144	2.50758	2.15564	3.08666	2.3611		2.65895	2.69141	2.82926	2.87641	2.58536	2.61937	2.72068	2.58873
2.55011	2.41651	2.35762	2.43963	2.20006	2.29939	2.778	2.24949	2.58015	2.42353	2.01777	2.48029	2.48741	2.20502	2.34556	2.09106	2.57051	2.26774	2.42309	2.26186		2.75049	2.92009	3.22553	3.2582	2.96942	2.90541	2.7075	2.92345	2.75295	2.73466	2.7422	3.4184	2.94807	2.98062	2.65257	2.73313	2.64644	2.13071	3.05348	2.33914		2.6503	2.6683	2.79157	2.84892	2.58474	2.6024	2.74275	2.58647
2.52959	2.37463	2.33541	2.42838	2.17344	2.27352	2.74679	2.21792	2.54077	2.46317	1.99534	2.43815	2.45237	2.18858	2.30734	2.22727	2.58067	2.23833	2.38563	2.2633		2.71586	2.93135	3.21931	3.2684	2.93544	2.93329	2.80473	2.91694	2.71021	2.69542	2.74913	3.51102	2.96062	3.03471	2.67495	2.70871	2.61364	2.20818	3.06282	2.31075		2.62273	2.65299	2.77736	2.84839	2.55444	2.6034	2.77576	2.56743
2.49299	2.34244	2.38016	2.50086	2.17339	2.25989	2.80626	2.19786	2.53956	2.46699	2.00949	2.42041	2.42442	2.20534	2.28225	2.29546	2.58686	2.2805	2.35676	2.28417		2.70446	2.88849	3.18914	3.27406	2.97001	2.90581	2.7982	2.88225	2.71584	2.65127	2.70646	3.59509	2.95282	3.03805	2.69096	2.71766	2.74284	2.18665	3.02063	2.39665		2.59872	2.61546	2.78465	2.88746	2.5717	2.58285	2.80223	2.54006
2.45767	2.3729	2.49625	2.47118	2.15166	2.24348	2.79761	2.16599	2.5489	2.51124	2.0129	2.40908	2.40122	2.19465	2.25066	2.26019	2.62197	2.26547	2.35466	2.28641		2.68736	2.84962	3.17658	3.23607	2.98055	2.86217	2.76979	2.94812	2.69039	2.64988	2.69631	3.54492	3.03463	3.00665	2.66662	2.67467	2.69848	2.16709	3.03014	2.42019		2.57251	2.61126	2.83642	2.85362	2.56611	2.55283	2.7837	2.55705
2.43746	2.33629	2.47044	2.61246	2.26745	2.21599	2.75962	2.26446	2.5421	2.49327	1.98303	2.47102	2.44353	2.29398	2.23823	2.25244	2.59183	2.34454	2.41806	2.25945		2.65759	2.83595	3.13759	3.24007	3.00231	2.89365	2.7358	2.90796	2.66685	2.75428	2.74286	3.52699	3.00174	3.01124	2.65357	2.68894	2.73076	2.23298	3.00065	2.38742		2.54753	2.58612	2.80402	2.92626	2.63488	2.55482	2.74771	2.58621
2.47254	2.3015	2.43766	2.59891	2.26889	2.19955	2.77102	2.25491	2.50852	2.48138	2.00683	2.45061	2.43321	2.27553	2.21193	2.2276	2.63583	2.39444	2.39766	2.28848		2.74917	2.82522	3.12163	3.19783	2.97216	2.86125	2.72137	2.88824	2.63328	2.74015	2.77185	3.5211	2.99949	2.99245	2.69143	2.66058	2.72789	2.27169	2.99854	2.38479		2.61085	2.56336	2.77965	2.89837	2.62052	2.5304	2.74619	2.57158
2.49517	2.34333	2.40265	2.56164	2.25963	2.18108	2.73468	2.23184	2.4723	2.45615	2.00461	2.48808	2.44875	2.2449	2.19565	2.25508	2.60785	2.41328	2.39129	2.29283		2.71434	2.88358	3.19364	3.15975	2.97694	2.82287	2.68664	2.89806	2.60981	2.70811	2.90369	3.49741	2.98306	3.06257	2.6728	2.69679	2.6899	2.25101	3.035	2.36809		2.60476	2.61346	2.79815	2.86069	2.61828	2.50198	2.71066	2.56495
2.46266	2.30818	2.37433	2.5498	2.26536	2.1534	2.6955	2.20418	2.44542	2.43751	2.06284	2.48185	2.43483	2.40795	2.19761	2.22727	2.62292	2.40377	2.37567	2.26747		2.86401	2.85049	3.18466	3.12232	2.93365	2.85013	2.74872	2.8582	2.63955	2.67014	2.86645	3.45201	2.94781	3.03418	2.70154	2.71127	2.66913	2.22047	3.08968	2.35969		2.66333	2.57934	2.7795	2.83606	2.59951	2.50177	2.72211	2.53119
2.45134	2.2779	2.43348	2.56729	2.27403	2.18981	2.74623	2.18244	2.46211	2.50737	2.13052	2.48218	2.40267	2.42508	2.18269	2.2556	2.59127	2.4343	2.3492	2.23803
2.4286	2.25542	2.40307	2.5541	2.24486	2.1855	2.70824	2.18345	2.44081	2.51179	2.18224	2.46349	2.38204	2.39612	2.1907	2.23979	2.56103	2.45741	2.46017	2.2153
[truncated: 12 more columns]
