# Supplementary material for: How many strides are required for a reliable estimation of temporal gait parameters? Implementation of a new algorithm on the phase coordination index
Source: PLoS One. 2018 Feb 8;13(2):e0192049. doi: 10.1371/journal.pone.0192049 (PMC5805232; doi:10.1371/journal.pone.0192049)
Supplement: S3 File — (XLSX) [file pone.0192049.s003.xlsx]

## Sheet: Sheet1
Real Subjects PCI
Young OG	n=15
	RreL																	LreR
stride\ subj.	1	2	3	4	5	6	7	8	9	10	11	12	13	14	15			1	2	3	4	5	6	7	8	9	10	11	12	13	14	15
1	3.80814	1.44331	4.1233	2.05532	4.95671	2.08166	2.30877	2.41348	4.5518	1.74699	0.783246	2.77584	5.32737	5.48405	2.78257			4.05951	2.3122	6.27419	2.75282	2.94413	5.71165	2.20763	1.87298	1.16396	2.71608	3.82918	4.94079	2.73423	4.21126	3.3284
2	3.86382	2.29578	3.91772	3.4471	3.84725	6.64721	1.84256	2.50903	3.3056	2.62615	1.88802	2.28418	4.6255	4.9448	3.07846			3.9321	2.71494	5.10545	2.71288	4.23047	7.07522	3.55816	1.87357	4.05799	2.3618	3.46868	3.56907	2.54551	5.30731	3.55582
3	4.0749	2.74672	4.20766	3.07688	3.68116	5.90231	1.80629	2.5421	3.48374	2.346	1.89991	2.2433	4.20036	4.5651	3.09346			4.09251	4.23799	4.40938	3.86413	4.05104	5.842	2.96822	2.10777	3.89751	2.37244	4.27869	3.37245	2.34464	4.76708	3.47275
4	3.5103	3.09457	3.99826	2.82029	3.79815	5.2379	1.62093	2.40608	5.8557	2.33929	2.49219	2.55651	3.88171	4.51426	3.07143			3.5414	3.90565	3.9826	3.32695	3.51283	5.23457	2.48818	2.70285	3.98369	2.38135	3.62374	2.99846	2.20278	4.33914	3.30571
5	3.21875	2.96034	4.14922	3.29097	3.55655	4.99235	1.49002	2.73762	6.71767	2.06987	2.46439	4.63198	3.5935	4.42691	2.93505			3.21138	3.78693	4.91733	3.47971	3.30654	4.90962	2.1638	2.8179	4.41235	2.26508	3.35405	3.08695	2.08549	3.92782	3.11012
6	3.29966	3.28311	3.98164	2.98599	3.46992	4.60256	1.53012	2.6883	6.51789	1.99165	2.24398	4.99859	3.35868	4.35802	3.35808			2.97009	4.10875	4.59431	3.6813	3.11347	4.47533	2.45782	2.59056	4.49773	2.20595	3.32625	3.9565	2.0025	4.04344	3.10029
7	3.44647	3.12937	3.88164	2.9017	3.3267	4.29674	1.71658	2.49946	6.55486	1.91769	2.22876	4.85653	3.2998	4.24595	3.30298			3.28428	4.40165	4.31396	3.3974	3.19936	4.20241	2.23147	2.44654	4.62792	3.15049	3.06602	4.70303	1.91929	3.86369	3.44939
8	3.52741	3.05448	3.8156	3.54335	3.21497	4.07979	2.07116	2.34696	6.39226	1.86023	2.08361	4.82429	3.226	4.20545	3.20577			3.24468	4.1317	4.08021	3.91383	3.0136	4.15786	2.21895	2.29952	4.23715	3.12067	2.89509	4.46511	1.85238	4.17526	3.30456
9	3.50523	2.94627	3.76915	3.46857	3.41886	3.98276	2.30796	2.22134	5.9976	1.8087	2.06864	4.50293	3.05532	4.16621	3.1018			3.34545	4.00539	4.1016	4.25421	2.86256	3.93683	2.37722	2.26943	4.08105	3.00688	3.05829	4.27341	1.83843	4.27897	3.16699
10	3.33232	2.85461	3.8578	3.54776	3.51477	3.86159	2.19665	2.14813	5.66367	1.80892	2.05005	4.41945	3.01667	4.0916	2.98411			3.1937	4.0179	4.00291	4.15109	2.77355	3.7799	2.2938	2.24768	3.80561	3.23385	3.08838	4.37716	2.05036	4.16889	3.06534
11	3.60216	2.81328	3.77773	3.36085	3.8908	3.68821	2.52561	2.19272	5.88844	1.71279	1.96691	4.21655	2.91088	3.98935	3.43552			3.12135	3.97401	3.89095	4.19511	2.75587	3.66747	2.2268	2.36879	3.82197	3.07419	2.92989	4.17165	2.31989	4.1219	2.96912
12	3.56113	2.72772	3.79786	3.19624	3.83836	3.56913	2.51926	2.0982	5.61776	1.94427	2.06941	4.00835	2.96175	3.90827	4.01965			3.25722	3.80071	3.91182	4.02612	2.71766	3.55977	2.132	2.53665	3.67355	3.05902	2.77342	3.96471	2.28508	4.0744	2.86988
13	3.57928	2.63654	3.69123	3.16359	4.03958	3.44695	2.49021	2.27475	5.45072	1.92972	2.08668	3.85178	2.94212	3.83874	3.89651			3.14581	3.66384	3.78807	4.47513	2.69566	3.5246	2.14696	3.49523	3.93128	2.957	2.63642	3.99792	2.23156	3.95662	2.8921
14	3.51112	2.5638	3.67265	3.13974	4.14707	3.59664	2.39422	2.35053	5.59385	1.9006	2.09423	3.81483	2.97806	3.75657	3.76739			3.03675	3.59978	3.86892	4.25495	2.73478	3.37099	2.04607	3.88554	4.23847	2.86878	2.81999	3.96029	2.20614	3.84051	2.80567
15	3.3944	2.52074	3.75169	3.0769	4.02501	3.72014	2.31588	2.27717	6.05906	2.06235	2.14963	4.03674	2.8931	3.68409	4.05822			2.99054	3.53195	3.88619	4.25256	2.82308	3.54113	2.05703	3.81066	4.50706	2.79038	2.88689	3.80174	2.28244	3.76036	3.44774
16	3.27282	2.78437	3.73075	3.02328	4.14531	3.76943	2.28772	2.2566	6.3344	2.0001	2.07779	4.25396	2.82373	3.61029	3.92935			2.92615	3.52279	3.83347	4.09329	3.12241	3.46233	2.06786	3.6914	4.33725	2.74892	2.83754	3.66164	2.37053	3.66376	3.35721
17	3.19259	2.95632	3.70933	2.97584	3.99875	3.66568	2.21051	2.2096	6.26158	1.98665	2.01337	4.21675	2.76183	3.63164	3.84018			3.01168	3.7025	3.89107	3.96586	3.08395	3.41907	2.1228	3.58218	4.28426	2.71364	2.72231	4.13434	2.32352	3.62392	3.26342
18	3.19012	2.86636	3.72638	2.96175	3.88223	3.71569	2.16823	2.15318	6.0896	1.92012	2.01575	4.09818	2.75911	3.57916	3.8768			2.92508	3.60431	3.90185	4.07708	3.12293	3.35407	2.08806	3.56684	4.28796	2.6254	2.77032	3.98354	2.28032	3.66138	3.45275
19	3.19304	2.80242	3.77938	2.89571	3.91258	3.65673	2.15563	2.14015	6.27864	1.85882	2.01527	4.08124	2.69545	3.5262	3.87246			3.15618	3.56986	3.87743	3.94921	3.04567	3.25079	2.13004	3.46918	4.27511	2.64674	2.8059	3.84588	2.23463	3.65492	3.376
20	3.19233	2.76787	3.75644	2.83517	3.85396	3.55557	2.1427	2.16076	6.0923	1.81544	2.02551	4.23132	2.64596	3.628	3.84238			3.1206	3.46842	3.81668	3.85511	3.02618	3.19505	2.07476	3.39248	4.23218	2.65702	2.72944	4.09391	2.33942	3.82868	3.29666
21	3.1187	2.69687	3.78963	3.03301	3.85516	3.47799	2.22198	2.22679	6.12069	1.79915	1.99158	4.22143	2.70641	3.57879	3.91538			3.04152	3.39149	3.86587	3.76852	3.06911	3.32758	2.04342	3.3597	4.30545	2.58969	2.65891	4.15731	2.34514	3.75826	3.36051
22	3.1161	2.63111	4.02767	2.99259	4.03503	3.61287	2.23999	2.18076	5.94506	1.74987	1.96536	4.19696	2.74659	3.53227	3.83189			3.01168	3.34093	3.79257	4.29456	3.37661	3.36406	2.46037	3.28369	4.23824	2.56972	2.62299	4.18762	2.2947	3.75095	3.38342
23	3.26617	2.63584	3.96015	2.92588	4.05667	3.53121	2.20549	2.1495	5.79494	1.71574	2.18965	4.19638	2.68197	3.48212	3.94627			3.10141	3.64561	3.72202	4.35564	3.32103	3.63938	2.42611	3.2231	4.12701	2.51115	2.5636	4.36732	2.24534	3.68275	3.32138
24	3.52637	3.21256	3.94694	2.99551	4.09998	3.45014	2.15887	2.11978	5.71963	1.7819	2.15816	4.09402	2.72459	3.67599	3.87925			3.41486	3.61312	3.71854	4.28402	3.24269	4.12921	2.44885	3.15649	4.02448	2.47302	2.56063	4.29239	2.23721	3.74014	3.62067
25	3.43573	3.41243	4.06733	3.0497	4.04091	3.44597	2.14107	2.16388	5.88311	1.84327	2.20266	4.09633	2.75465	3.66196	3.98697			3.69885	3.60906	3.73536	4.27132	3.2887	4.14425	2.44547	3.13953	4.05419	2.57565	2.56072	4.24132	2.23002	3.87905	3.55809
26	3.42613	3.41189	4.20124	3.01105	4.00519	3.6664	2.09933	2.34552	5.81152	1.80177	2.16971	4.3554	2.75909	3.70165	4.07182			3.69942	3.708	3.70637	4.22102	3.23973	4.09727	2.41503	3.3302	4.00658	2.53827	2.4913	4.17507	2.19016	3.9585	3.49419
27	3.37621	3.47254	4.29704	3.01028	3.91655	3.59466	2.09391	2.9736	5.77635	1.76248	2.16498	4.37171	2.73786	3.6621	4.0024			3.63038	3.76016	3.65535	4.20481	3.17299	4.08154	2.35313	3.7079	4.11748	2.56086	2.4431	4.58609	2.15256	3.90219	3.51058
28	3.41827	3.56014	4.36718	2.98509	3.9048	3.52175	2.09015	2.96307	5.80788	1.75181	2.12342	4.2914	2.68862	3.74233	4.08218			3.63224	3.70831	3.63044	4.15625	3.24255	4.01801	2.30936	3.8454	4.25525	2.50542	2.3992	4.5329	2.14979	3.8486	3.47999
29	3.38797	3.51508	4.58456	2.92813	3.81901	3.51449	2.07652	2.97411	5.6672	1.74075	2.10039	4.58351	2.65363	3.70462	4.12657			3.63193	3.67792	3.5839	4.05863	3.18073	3.93022	2.26787	3.78295	4.35488	2.45283	2.35717	4.44203	2.11574	3.86804	3.454
30	3.32292	3.53279	4.53774	2.86656	3.76009	3.45139	2.09932	2.93244	5.56127	1.71436	2.07616	4.62739	2.62029	3.85001	4.09856			3.58206	3.66637	3.59753	4.08929	3.11779	3.91673	2.33173	3.79111	4.33618	2.42277	2.31846	4.60689	2.08159	3.90634	3.40125
31	3.28198	3.47365	4.50579	2.81634	3.68216	3.42969	2.11878	2.92302	5.73177	1.68994	2.04079	4.7844	2.57376	3.85336	4.11644			3.52482	3.61014	3.62476	4.04714	3.13764	3.86108	2.3309	3.73402	4.86717	2.5059	2.28177	4.71465	2.40402	4.04962	3.37802
32	3.2233	3.4886	4.47326	2.76867	3.61415	3.38118	2.09684	2.8855	5.69149	1.73903	2.02241	5.05967	2.59683	3.83884	4.07431			3.47045	3.5572	3.57539	3.98234	3.08262	3.81559	2.30841	3.69038	4.77284	2.4654	2.26322	4.64606	2.42443	4.03371	3.48705
33	3.26853	3.46537	4.44294	2.72327	3.56975	3.37939	2.09269	2.90185	5.74524	1.73011	2.00184	5.02415	2.60448	3.86401	4.02393			3.45414	3.51758	3.52753	3.92547	3.02522	3.80629	2.46257	3.62817	4.67174	2.45587	2.24986	4.64209	2.39976	4.0365	3.45017
34	3.25049	3.41086	4.39028	2.82287	3.51631	3.34618	2.13041	2.8667	5.83808	1.70117	1.96186	4.96641	2.58987	4.00773	3.96465			3.49222	3.59012	3.52871	3.8877	3.01012	3.75155	2.42985	3.59048	4.68031	2.41292	2.21721	4.6157	2.45475	4.14643	3.4075
35	3.20991	3.40813	4.33913	2.8461	3.45732	3.30229	2.12487	2.82608	5.89018	1.67962	1.99761	4.96085	2.54675	4.04696	3.91927			3.4297	3.80675	3.49129	3.83493	3.01079	3.74128	2.40883	3.58703	4.95695	2.37755	2.22627	4.65522	2.4098	4.21911	3.36288
36	3.22683	3.5798	4.3052	2.7973	3.4087	3.25333	2.11983	2.79394	5.92521	1.65917	1.96921	4.95359	2.53217	4.04291	3.90035			3.38924	3.83742	3.49305	3.9911	3.20741	3.74704	2.48763	3.53193	4.93792	2.35494	2.21265	4.66732	2.46214	4.23535	3.33131
37	3.23372	3.69428	4.26404	2.77337	3.48546	3.21446	2.13235	2.80898	5.86262	1.65344	1.95056	4.91331	2.50838	4.00669	3.86661			3.41347	3.84045	3.51535	3.91843	3.18702	3.70308	2.48289	3.52848	4.94081	2.33359	2.20303	4.58346	2.43972	4.20456	3.45129
38	3.32123	3.66837	4.23321	2.77645	3.44612	3.17728	2.10442	2.82409	5.82121	1.66833	1.93762	4.92335	2.50014	3.9746	3.86916			3.44339	3.91963	3.55563	3.84901	3.14684	3.65589	2.44736	3.48635	4.86344	2.31315	2.21282	4.54011	2.40619	4.17188	3.40976
39	3.2789	3.77391	4.26833	2.78199	3.38993	3.22536	2.12411	2.81616	5.78299	1.64439	1.92535	4.88807	2.49257	4.05527	3.92309			3.47047	3.96865	3.59448	3.84127	3.10927	3.636	2.43938	3.44643	4.7899	2.3022	2.18525	4.67594	2.36718	4.32455	3.39962
40	3.25865	3.87334	4.26349	2.90408	3.34085	3.27278	2.10579	3.07751	5.7479	1.62123	1.9556	4.85016	2.48032	4.40369	3.90666			3.43686	3.98579	3.59043	3.77621	3.10373	3.63513	2.45512	3.47812	4.71995	2.34859	2.17459	4.63364	2.32971	4.39045	3.3604
41	3.23751	3.84601	4.31665	3.03348	3.30076	3.32568	2.08784	3.06453	5.78874	1.78745	1.9812	4.80502	2.4495	4.54691	3.90371			3.48395	4.04656	3.58785	3.76609	3.08931	3.63548	2.44971	3.68629	4.84686	2.35842	2.14853	4.68443	2.3117	4.37793	3.41725
42	3.25652	3.88313	4.28051	3.01133	3.26707	3.30004	2.06275	3.08481	5.93363	1.83038	1.96264	4.83641		4.56574	3.90707			3.44254	4.10284	3.55293	3.84299	3.05475	3.64409	2.4177	3.65258	4.78738	2.37505	2.11227	4.64705		4.40532	3.38305
43	3.2545	3.93865	4.27426	3.00783	3.29627	3.31936	2.07443	3.17046	5.98712	2.00738		4.78355		4.53528	3.89109			3.38975	4.06396	3.57922	3.81544	3.01556	3.66002	2.39405	3.62037	4.89856	2.41488		4.63834		4.37016	3.34663
44	3.20403	3.91034		2.97115	3.26812	3.27903	2.05098	3.18891	6.00907	1.9857		4.76512		4.5504	3.95489			3.36126	4.06106		3.80177	2.99156	3.61232	2.4094	3.66195	4.83269	2.44769		4.59151		4.46576	3.32131
45	3.2248	3.88512		2.93583	3.26448	3.23634	2.13826	3.17713	6.1497	1.95863		4.73608		4.53947	4.0012			3.32491	4.14192		3.74524	2.99281	3.56641	2.38693	3.64123	4.90029	2.41217		4.52444		4.43679	3.33248
46	3.22775	3.92094		2.90172	3.2347	3.27194	2.11508	3.14126	6.1461	2.00149		4.77699		4.51921	3.9728			3.33795	4.19403		3.69803	2.97045	3.62082	2.384	3.61243	5.01681	2.41029		4.54697		4.4095	3.30774
47	3.24044	3.99672		2.95794	3.19523		2.0994	3.1202	6.16903	2.0152		4.94025		4.50977	3.96835			3.32071	4.18682		3.66205	2.97166		2.34908	3.57786	5.00318	2.40823		4.70968		4.4035	3.3557
48		3.99253		2.93276	3.17059		2.07772	3.0863	6.24292	2.02262		5.04205		4.50054	3.94121				4.17817		3.62659	2.97149		2.33338	3.54425	5.10462	2.38174		4.64602		4.39752	3.34547
49		3.96688		2.89561	3.15857		2.06337	3.06725	6.23746	2.02944		5.03384		4.48134	3.90175				4.18607		3.62814	2.98987		2.3143	3.50762	5.13961	2.50437		4.59979		4.39159	3.31363
50		4.01146			3.12843		2.05879	3.04907	6.14784	2.00366		4.98813		4.44866	3.87059				4.19229			2.99245		2.31217	3.47205	5.07535	2.48663		4.57941		4.35932	3.32411
51		4.00666			3.08993		2.03583	3.02411	6.06991	2.0388		4.94172		4.41907					4.17278			2.95743		2.31194	3.44189	5.01622	2.46984		4.52602		4.33068
52		3.99029			3.0664		2.06682	3.01715	5.99446	2.01949		4.88615		4.475					4.13499			2.92338		2.36889	3.41278	4.97093	2.60784		4.48032		4.33857
53		3.9603			3.03362		2.04748	2.98908	6.01368	2.0613		4.83708		4.44582					4.1556			2.89027		2.35399	3.4005	4.95733	2.61864		4.4302		4.4022
54		3.93751			3.06001		2.04226	2.96152	5.99834	2.13871		4.84939							4.16037			2.86608		2.38897	3.41334	5.01677	2.59237		4.37727
55		3.95932			3.07296		2.02389		6.01426	2.14333		4.88678							4.12848			2.84208		2.38684		4.96222	2.56142		4.37592
56		3.93099			3.04697		2.00313		5.98991	2.16498		4.84029							4.14999			2.81916		2.38185		4.91645	2.54555		4.33961
57		3.98592			3.01643		1.9915		5.94639	2.15464		4.85368							4.14125			2.79692		2.41288		4.89726	2.53853		4.31837
58		3.95858			2.9971		1.97177		6.00681	2.15805		4.84888							4.10815			2.80634		2.42508		4.91953	2.5216		4.33324
59		3.93635			3.07073		1.98664		5.95403			4.86194							4.11123			2.84674		2.39622		4.89468			4.29009
60		3.9076			3.05057		1.98174		5.88258			4.83148							4.09515			2.82923		2.39179		4.86398			4.26888
61					3.12396		1.96238		5.92176			4.84387										2.82931		2.42097		4.85573			4.27133
62					3.0951		2.00933		5.91147			4.87649										2.80166		2.46691		4.82969			4.27206
63					3.14304		2.03534		5.85778			4.83971										2.82498		2.46472		4.8523			4.22865
64							2.0195		5.84788															2.43782		4.84628
65							2.01		5.7833															2.41754		4.8175
66							2.02142		5.75364															2.4269		4.79843
67									5.75815																	4.82332
68									5.71549																	4.85053
69									5.92019																	4.81931
70									5.91181																	4.77035
71									5.8606																	4.76795
72									5.82002																	4.72666
73									5.88577																	4.69837
74									5.85565																	4.67065
75									5.81648																	4.64772
76									5.77813																	4.72407
77									5.84928																	4.73402
78									5.92994																	4.71649
79									5.89251																	4.68519
80									5.85036																	4.66929
81									5.79899																	4.64395
82									5.7559																	4.61086
Young SPTM	n=16
	RreL																		LreR
stride#\ subj.	1	2	3	4	5	6	7	8	9	10	11	12	13	14	15	16			1	2	3	4	5	6	7	8	9	10	11	12	13	14	15	16
1	0.969616	3.46765	2.94917	5.6291	1.80075	1.74251	2.41742	2.66344	1.27878	4.48869	2.41063	2.48258	3.89259	1.58063	2.63331	2.78738			1.8303	2.77322	2.24477	5.92962	0.202702	5.91722	2.28034	1.03846	1.17727	4.25905	2.4274	3.31194	1.64284	2.92757	2.38939	2.97289
2	2.3215	4.20486	3.33185	4.78	1.43723	1.22962	2.28484	2.97951	1.34047	3.18577	2.14305	2.28698	4.62009	2.40718	5.12983	2.43695			2.45398	4.44116	2.59618	8.23409	0.206385	4.33284	2.73564	1.49849	2.04964	3.948	2.41825	3.19799	3.04105	2.27724	2.89343	2.58909
3	2.17283	4.43047	3.84838	4.76339	1.36156	0.98518	1.91359	2.38867	1.20088	4.28802	2.08378	2.16036	5.06482	2.02147	4.53147	2.19029			2.24044	3.89264	3.58265	7.047	0.604397	3.64497	2.35856	1.93175	1.97469	5.38719	3.14425	4.45032	4.82897	1.95256	4.05282	2.44006
4	2.01568	4.62097	4.30371	4.93635	1.96826	1.4037	2.0225	2.57265	1.66937	4.20363	2.02126	3.66728	4.64529	1.72167	3.90157	2.05785			2.2207	3.56217	4.62083	6.09366	1.27316	3.21131	2.35453	1.68863	2.06429	4.66337	2.81292	4.67621	4.60526	2.00591	3.76168	2.31269
5	1.92736	4.11892	4.65019	4.47381	1.9165	3.89059	2.02018	2.46158	1.62016	3.67248	1.80451	3.19275	4.81118	1.75096	4.04142	1.97924			2.93373	3.2299	4.05926	5.63103	1.25153	3.73153	2.32204	2.28685	1.8365	4.17134	2.55199	4.33375	4.52204	1.78209	4.02946	2.19035
6	1.82982	3.70583	4.57602	4.10565	2.09154	3.6682	2.04193	2.752	1.80196	3.46971	1.64031	3.10888	4.52735	1.64251	3.71389	1.99114			3.05854	2.92028	3.84765	5.45504	1.41084	3.63189	2.16897	2.0412	2.08053	3.92183	2.3749	4.48461	4.38068	1.68346	3.68147	2.07084
7	1.7461	3.59618	4.51497	4.58737	2.16082	3.62713	2.09928	2.65859	2.33899	3.46034	1.74191	3.05742	4.32885	1.48957	3.41013	2.23992			3.02313	2.71581	3.51453	6.03973	1.35281	3.6794	2.26341	1.87987	1.97612	3.56713	2.35939	4.38894	4.21986	1.53704	3.41631	2.39784
8	1.67407	3.34594	4.3333	5.3688	2.02457	3.41353	2.05747	2.5123	2.65103	3.70497	1.69808	2.88266	4.13133	1.48022	3.33879	2.47553			2.95441	2.55018	3.73538	6.84194	1.9588	3.47067	2.12815	2.04399	2.36895	3.72791	2.20871	4.49695	4.05632	1.51728	3.19538	2.29078
9	1.87768	3.2485	4.81657	5.35118	2.32447	3.20449	2.40788	2.60855	2.53425	3.84016	1.89881	2.9997	4.02088	1.45354	3.08967	2.41499			2.8584	2.38431	3.45548	6.73051	2.00489	3.27961	3.04913	1.91263	2.50806	3.54383	2.16448	4.41334	3.9142	1.82861	3.13245	2.62238
10	1.81672	3.10054	4.84713	5.42193	2.16499	3.31247	2.8614	2.53843	2.47459	3.88706	1.94974	2.85508	4.40519	2.02924	3.30817	2.3972			2.74293	2.33574	3.7834	6.7087	2.27275	3.25263	2.96233	1.88293	2.41589	3.32813	2.20599	4.39439	4.00348	1.7595	3.04093	2.50227
11	1.87817	2.98093	5.35162	5.20245	2.42901	3.36269	2.71913	2.39633	2.36336	3.91766	1.84213	2.72524	4.28891	2.04875	3.53919	2.9299			2.71974	2.22351	4.33998	6.71201	2.31982	3.21998	2.82798	1.78847	2.67676	3.37514	2.1225	4.2266	4.2114	1.72088	3.35505	2.7742
12	1.82435	3.17086	5.28485	4.9695	2.36909	3.73353	2.72284	2.26777	2.56805	3.71566	1.88304	2.69852	4.24574	2.28545	3.50586	2.99033			2.61617	2.73816	4.2149	6.46171	2.20194	3.21083	2.84506	1.80405	2.98827	3.27336	2.11061	4.08831	4.10211	1.99978	3.60416	2.8489
13	1.78427	3.70717	5.20177	4.9129	2.41539	4.22719	2.59624	2.39389	2.68746	3.52197	1.83796	2.598	4.23814	2.24279	3.39246	4.47824			2.53251	3.1442	4.10527	6.58249	2.36598	3.58159	2.98473	1.80214	2.84067	3.25232	2.37305	3.91568	4.02626	1.9782	3.48476	3.85646
14	1.7397	3.5659	5.03126	4.81665	2.69488	4.34992	2.58229	2.34686	2.64094	3.51283	1.79135	2.49759	4.50817	2.15164	3.3026	4.51544			2.44289	3.431	4.16394	6.49886	2.59932	3.84546	2.92275	1.93713	2.80271	3.49461	2.35809	3.88878	4.2298	1.94523	3.31364	4.49967
15	1.70519	3.50448	4.82173	4.66311	3.04294	4.17509	2.52308	2.70693	2.58608	3.40872	1.74526	2.43383	4.74482	2.09119	3.15824	4.36812			2.35335	3.37036	4.26764	6.40719	2.66589	3.75142	2.8089	2.50496	2.69029	3.40417	2.42991	3.86639	4.37463	1.88701	3.23993	4.47078
16	1.73784	3.4902	4.80436	4.51453	3.03015	4.02039	2.4386	2.70735	2.71992	3.31011	1.7074	2.37468	4.83065	2.01591	3.08903	4.39495			2.29526	3.29318	4.16536	6.21538	2.83828	3.63861	2.70129	2.576	2.68344	3.5826	2.3517	3.73725	4.51457	1.83574	3.09959	4.48007
17	1.8164	3.39269	4.67579	4.5269	3.13901	3.88014	2.35126	3.03018	2.62472	3.49645	1.97397	2.33637	5.06458	2.10582	3.01205	4.53485			2.31663	3.20183	4.27027	6.22494	2.94668	3.6157	2.5942	2.53382	2.59324	3.48406	2.5522	3.78785	4.95434	1.84729	3.11871	4.51361
18	1.84928	3.29691	4.67292	4.40797	3.09649	3.7666	2.27509	2.91955	2.55035	3.42387	1.9128	2.45822	5.00241	2.11022	2.93703	4.41702			2.54944	3.35789	4.19012	6.0268	2.9132	3.51472	2.51412	2.44481	2.52594	3.4041	2.48742	4.11365	4.89989	2.16699	3.08491	4.47137
19	1.88354	3.28491	4.58193	4.28721	3.23534	3.71913	2.28701	2.82071	2.47183	3.32546	2.22628	3.41038	4.92456	2.5777	2.87144	4.38331			2.47184	3.28097	4.07013	5.9457	3.19525	3.42096	2.49102	2.47211	2.7448	3.36762	2.47276	4.11523	4.83011	2.19181	2.97746	4.38163
20	1.8486	3.26128	4.50906	4.43897	3.44934	3.6044	2.20914	3.01707	2.54826	3.29892	2.43191	3.43581	4.84105	2.52125	2.77807	4.27957			2.52636	3.34912	3.96228	5.79825	3.22022	3.39298	2.40585	2.48099	2.70124	3.28712	2.51715	4.04984	4.88982	2.20234	2.87474	4.28288
21	1.847	3.43125	4.43295	4.34849	3.38469	3.55056	2.2087	3.24375	2.50664	3.22408	2.57946	3.35276	4.74811	2.53566	2.85599	4.20014			2.46383	3.36124	4.0389	5.64474	3.11489	3.36309	2.39528	3.36149	2.66234	3.20421	3.16855	4.03465	4.80177	2.17698	2.8615	4.20243
22	1.84474	3.37817	4.48909	4.24731	3.37256	3.558	2.20912	3.1463	2.44326	3.25214	2.52351	3.387	4.74781	2.46711	2.79949	4.11066			2.45378	3.31004	4.19382	5.57246	3.11165	3.32252	2.37433	3.50908	2.61218	3.22866	3.12842	3.94088	4.80665	2.12083	2.86958	4.11881
23	1.81763	3.37752	4.55327	4.15268	3.30937	3.46074	2.20254	3.05765	2.43782	3.20912	2.47543	3.32363	4.65838	2.40603	2.74894	4.11202			2.45058	3.37424	4.19835	5.43458	3.04363	3.28618	2.37196	3.50177	2.56289	3.2329	3.04296	3.86246	4.71765	2.07179	2.81187	4.05531
24	1.83876	3.35578	4.91429	4.10777	3.22584	3.39576	2.14389	3.22908	2.57171	3.20244	2.47958	3.23008	4.58104	2.37164	2.71597	4.04954			2.4089	3.39901	4.30032	5.41191	3.0089	3.20143	2.36583	3.43052	2.81355	3.14003	3.07426	3.74986	4.63265	2.07792	2.73381	3.97408
25	1.92213	3.43833	4.83216	4.05462	3.17314	3.33232	2.24032	3.27599	2.53485	3.15309	2.53849	3.17919	4.50636	2.33725	2.67487	3.96546			2.65568	3.43321	4.60808	5.4426	3.15807	3.21669	2.44623	3.38527	2.80079	3.07189	3.05617	3.72619	4.57369	2.14573	2.69808	3.9005
26	2.09511	3.41951	5.02916	4.04788	3.17236	3.306	2.23555	3.21693	2.46856	3.08741	2.478	3.18116	4.42708	2.3855	2.66774	4.01496			2.63736	3.42271	4.49346	5.31522	3.0741	3.19625	2.4334	3.31657	2.72776	2.99157	3.03493	3.8492	4.56787	2.14636	2.69527	3.9595
27	2.15674	3.4075	4.92327	3.97492	3.09135	3.27727	2.38367	3.13336	2.46162	3.03018	2.47705	3.24071	4.4019	2.33132	2.60094	3.94139			2.84207	3.40296	4.53278	5.22123	3.04581	3.17303	2.94331	3.27151	3.03374	2.97103	2.96451	3.92509	4.5379	2.12748	2.69611	3.88107
28	2.19898	3.3813	4.80659	3.97103	3.06327	3.24867	2.37046	3.10196	2.81668	3.0708	2.47352	3.48895	4.37817	2.34648	2.55911	3.86956			2.79292	3.34048	4.66501	5.32484	2.97259	3.13965	2.91776	3.19727	3.01831	3.02462	2.9464	3.97803	4.46872	2.09867	2.62954	3.81543
29	2.23769	3.34669	4.89146	4.35085	3.02345	3.17808	2.41454	3.02905	2.79001	3.0181	2.68836	3.46633	4.35491	2.29603	2.57974	3.91508			2.89241	3.30823	4.62607	5.51721	2.92642	3.11484	3.10883	3.26584	3.05525	2.95936	2.89676	3.95914	4.52113	2.07631	2.60549	3.8026
30	2.29358	3.31301	4.80783	4.51507	2.95348	3.12987	2.55305	3.35752	2.76802	2.98157	2.72575	3.38779	4.34748	2.27065	2.57415	3.96502			2.86917	3.27454	4.54259	5.68807	2.88482	3.05708	3.04145	3.38696	3.03273	2.97846	3.24775	3.96037	4.47443	2.08377	2.54636	3.76799
31	2.27992	3.25798	4.72333	4.50879	2.95629	3.40243	2.52519	3.31539	2.79546	3.04516	2.68587	3.36707	4.31456	2.32989	2.68258	4.01747			2.82046	3.21072	4.59308	5.58334	2.94731	3.01578	3.00968	3.31355	3.12615	3.0836	3.19495	4.00888	4.46663	2.10985	2.70834	3.87546
32	2.24983	3.20817	4.83672	4.43545	2.9656	3.40983	2.50549	3.30397	2.88738	3.08219	2.64569	3.50831		2.28965	2.65247	4.11008			2.77405	3.18784	4.5953	5.69536	2.92103	3.37835	2.98141	3.26521	3.13395	3.0189	3.17017	3.92773		2.11468	2.71376	3.9219
33	2.22554	3.18381	4.8338	4.76218	2.93255		2.49303	3.23758	2.90329	3.08584	2.62239	3.50247		2.25662		4.06691			2.73795	3.16335	4.76801	5.66824	2.99173		2.92259	3.29964	3.21598	2.98395	3.10607	3.88304		2.08309		3.9478
34	2.22475	3.20303	4.93831	4.68358	3.13597		2.44571	3.33406	2.92666	3.06306						3.99883			2.72729	3.19452	4.71665	5.56544	3.09606		2.86833	3.28867	3.15617	2.96477						3.88361
35	2.20051	3.16095	4.92033	4.60245	3.23677		2.46974	3.32458	2.91999	3.00291						4.03507			2.69409	3.13924	4.70791	5.46485	3.18995		2.87134	3.31393	3.13786	2.90608						3.82177
36	2.1791	3.10991	4.874		3.39682		2.44053	3.38877	2.94807							3.98098			2.65686	3.1625	4.84334		3.28351		2.84066	3.33317	3.29732							3.76257
37		3.29383	4.95043		3.35722		2.39548		2.97141							3.95249				3.50614	4.76897		3.2236		2.79086		3.23718							3.70668
38		3.52551	4.89826		3.31635		2.35332		2.94543											3.67804	4.69853		3.18186		2.7415		3.20509
39							2.34566		2.92151																2.6937		3.17794
40							2.33096		2.95273																2.67242		3.2073
41							2.31784		2.98233																2.6561		3.26535
42							2.27911		2.97547																2.61386		3.22744
43							2.2721		2.95152																2.60216		3.20215
44									2.92876																		3.15085
Old OG	n=13
	RreL															LreR
stride#\ subj.	1	2	3	4	5	6	7	8	9	10	11	12	13			1	2	3	4	5	6	7	8	9	10	11	12	13
1	2.83734	7.0694	2.24701	5.6524	4.45058	4.42068	4.21052	4.02891	2.26874	4.69727	6.03788	4.35244	1.51189			3.30977	9.35503	4.69865	2.37278	3.29883	4.50286	4.76962	5.70714	7.5241	3.38969	8.79269	3.24273	4.47553
2	5.0933	6.32092	12.888	4.68433	4.09203	4.05607	3.35903	4.03696	1.70898	4.04144	6.18288	3.52475	1.32314			3.34759	9.17698	5.58525	3.02133	3.12447	4.273	3.45344	7.14428	5.81727	3.02917	7.83344	2.73607	3.71804
3	4.1603	9.24219	10.6104	4.30514	4.50098	5.35522	2.7765	3.88331	1.40626	3.4134	6.24454	3.77491	1.24699			3.07694	9.95352	6.35936	3.18029	4.11612	4.22561	2.84553	6.59903	5.00008	2.76844	7.27838	2.78062	3.34971
4	3.90183	9.1271	9.03177	4.71512	4.28035	4.97065	2.32833	3.70715	1.57929	3.64007	6.10025	4.45739	1.35581			3.40191	10.2531	6.44868	3.25667	4.01784	4.05784	3.65358	6.05955	4.57027	3.16781	6.91809	3.99216	3.45048
5	3.86923	7.93005	11.1845	4.53562	4.8878	5.08828	2.65363	3.61708	1.53064	3.5902	5.94024	4.17905	1.59625			3.10052	10.2907	6.79142	3.17923	4.58388	3.94483	4.05314	5.56933	4.33764	3.51683	6.77503	3.82559	3.14254
6	3.57731	7.21924	10.0843	4.3191	4.71214	5.16382	2.66464	3.61922	1.89651	3.54616	5.81582	3.97701	1.56479			2.97173	9.72596	6.82843	3.10708	4.35502	4.41931	3.97086	4.96346	3.9858	3.43958	6.81323	3.64022	2.978
7	3.35099	7.16512	9.23489	4.39741	5.19424	5.46604	2.78061	3.6352	1.93855	3.49976	5.72488	3.81242	1.48437			2.95609	11.7563	6.47075	2.95831	4.66927	4.70884	3.89383	4.49875	4.08562	3.59211	6.59139	3.50225	2.79988
8	3.46715	8.00905	10.617	4.26546	5.01363	5.45895	2.55186	3.5404	4.10118	3.34059	5.60004	3.68362	1.44781			2.7653	10.9268	6.58858	3.11728	4.79937	4.88602	3.65542	5.1173	4.8826	3.43631	6.38792	3.34519	2.65627
9	3.24348	8.99677	9.97901	4.08782	4.89743	5.31215	2.73599	3.42765	4.88254	3.31884	5.49475	3.62215	1.72455			2.69379	10.4349	6.50545	2.99734	4.69362	4.79902	3.47485	4.78155	4.56905	3.4433	6.20427	3.39205	2.50163
10	3.26586	8.61796	9.44186	4.03329	4.73818	5.25456	2.85894	3.72769	4.67367	3.4118	5.59918	3.90064	2.02773			2.62823	9.90826	6.25747	2.89511	4.59101	4.72789	3.44671	4.6706	4.60409	3.25093	6.17446	3.35771	2.54475
11	3.17165	8.2131	8.97615	3.97412	4.98848	5.2007	2.80756	3.57516	4.499	3.40365	5.50046	4.22483	2.00481			2.79724	10.4592	6.04449	3.04227	4.57116	4.66483	3.4857	5.55987	4.34633	3.11914	6.04282	3.27495	2.72986
12	3.24395	8.22268	8.63778	3.8683	5.14926	5.27849	2.72726	3.6754	4.41607	3.26263	5.71243	4.22365	2.30392			2.7239	11.3877	6.08108	2.92608	5.23976	4.78962	3.42681	5.28574	5.1542	3.04427	5.91654	3.20976	2.86937
13	3.13568	7.83987	8.23008	3.7732	5.02125	5.1882	2.64596	4.23671	4.27905	3.3307	5.64113	4.11634	2.44074			2.68441	11.3229	5.91377	2.82079	5.10652	5.1926	3.27479	6.13465	5.03734	2.97609	6.08656	3.31013	2.85169
14	3.04017	7.7578	9.57928	3.74362	5.16297	5.10063	3.00719	4.23615	4.27958	3.65933	5.67318	4.08028	2.46198			2.60852	10.9331	7.60129	3.18337	5.19424	5.12281	3.73573	6.13518	4.87814	2.88698	5.9796	3.23395	2.95094
15	2.93027	8.11936	10.3145	3.70985	5.29054	5.01791	3.26578	4.11181	4.19973	3.80188	5.59069	3.99834	2.42485			2.50081	10.949	8.4377	3.08288	5.22287	5.06247	3.89116	5.91462	4.71253	2.83727	5.95529	3.16142	2.8523
16	3.04912	7.83918	10.8598	3.63071	5.21513	5.05059	3.15159	4.4541	4.13755	3.73035	5.55402	3.97755	2.39206			2.40346	10.5719	8.3743	2.99065	5.21324	5.01067	3.74899	5.78538	4.74422	2.85351	5.86182	3.15264	2.80296
17	3.00546	8.43369	10.5617	3.55002	5.12167	5.07284	3.17423	4.64417	4.07341	3.69797	6.00703	3.92822	2.43766			2.315	10.1803	8.49904	2.91522	5.11982	4.98574	3.62111	6.28236	4.62495	2.78327	5.91139	3.18805	2.73498
18	3.05308	8.48368	11.0376	3.48003	5.06517	5.09514	3.18831	4.65555	3.99059	3.60833	6.16454	3.85185	2.43754			2.40835	10.5838	8.45222	2.86364	5.03033	5.04647	3.56113	6.23356	4.51662	2.75005	6.10086	3.14964	2.76781
19	2.98503	8.23271	10.7493	3.42822	5.01268	5.10967	3.07222	4.61096	4.05097	3.52572	6.10174	3.78215	2.39173			2.39421	10.6805	8.63112	2.84085	5.12668	5.02161	3.54071	6.05946	4.50017	2.69144	6.20289	3.0991	2.72891
20	2.98246	8.22081	11.1244	3.36379	4.92841	5.12152	3.00031	4.58907	4.18333	3.44476	6.06656	3.74691	2.52073			2.32118	11.3443	8.49829	2.78121	5.03428	5.02784	3.42366	5.89994	4.80141	2.6974	6.14199	3.06594	2.66293
21	2.92378	8.0711	10.8289	3.36534	4.88655	5.06818	3.06508	4.63789	4.22824	3.4803	6.13629	3.69917	2.49211			2.26509	11.3452	8.33163	2.76434	4.95587	5.00342	3.35209	5.93403	4.77396	2.77983	6.17002	3.04314	2.64625
22	2.83962	8.00328	10.6131	3.34321	4.81764	5.01629	3.21081	4.54962	4.34101	3.49784	6.23908	3.63977	2.50552			2.23267	11.3749	8.16811	2.72759	4.91606	4.9657	3.31077	5.77843	5.03385	2.70178	6.28489	3.04745	2.61952
23	2.79044	7.99475	10.3685	3.29515	4.74611	5.00071	3.18451	4.5205	4.34297	3.55606	6.50233	3.66284	2.53518			2.17365	11.0228	8.00264	2.76895	4.8475	4.9267	3.46577	5.88935	4.905	2.70961	6.38504	3.006	2.5739
24	2.75063	7.86792	10.1215	3.51403	4.69891	4.95614	3.15975	4.50047	4.26813	3.55139	6.43344	3.60895	2.4902			2.20575	10.995	7.84509	2.90061	4.77348	4.93822	3.38393	5.81348	4.78408	2.758	6.37878	2.98121	2.55073
25	2.75775	7.83029	9.89323	3.48593	4.63541	4.91169	3.13412	4.42584	4.17376	3.50232	6.41688	3.58437	2.46722			2.16159	10.8209	7.70392	2.83469	4.72731	4.91252	3.30738	5.74513	4.67036	2.79708	6.32567	2.94492	2.50086
26	2.75671	7.71485	9.71184	3.5835	4.79179	4.92615	3.23755	4.43634	4.28623	3.4206	6.369	3.56384	2.46758			2.14376	10.7342	7.63916	2.78644	4.6679	4.87419	3.32491	5.71866	4.58763	2.78881	6.2674	2.90699	2.4817
27	2.76275	7.69521	9.58372	3.5139	4.72084	5.02493	3.23637	4.47074	4.31942	3.35041	6.45343	3.52035	2.4292			2.09505	10.7067	7.52738	2.8264	4.75759	4.92113	3.7077	5.79734	4.5864	2.71833	6.26632	2.87597	2.46411
28	2.70907	7.55538	9.47305	3.47712	4.6685	5.03786	3.20546	4.45945	4.35342	3.38616	6.39452	3.47951	2.39743			2.05819	10.5943	7.73358	2.77136	4.69391	4.90808	3.62166	5.69907	4.55258	2.85357	6.22292	2.88193	2.43063
29	2.69357	7.46328	9.84471	3.43032	4.63146	5.00022	3.25593	4.44341	4.30762	3.36764	6.36062	3.43997	2.38038			2.0932	10.5346	7.7731	2.72949	4.63341	4.87363	3.60303	5.62603	4.47453	2.83684	6.17372	2.91298	2.39049
30	2.70263	7.48861	9.6878	3.41704	4.58488	4.98815	3.27038	4.38931	4.34241	3.56544	6.30546	3.42773	2.38534			2.0962	10.4889	7.67059	2.6906	4.57665	4.84027	3.6919	5.5575	4.44209	2.87762	6.36704	2.89835	2.36139
31	2.66873	7.60186	9.53957	3.37556	4.6128	4.9533	3.19751	4.3318	4.26048	3.71938	6.28328	3.39804	2.35769			2.09779	10.2844	7.77506	2.71011	4.54561	4.81635	3.65421	5.47381	4.41686	3.04256	6.31392	2.86586	2.43997
32	2.61625	7.54113	9.97936	3.32134	4.561	4.92023	3.17572	4.36397	4.29534	3.71146	6.22955	3.36286	2.34331			2.08666	10.0891	7.80398	2.68611	4.55592	4.79272	3.72483	5.41184	4.3755	2.98872	6.26449	2.87384	2.40172
33	2.56629	7.41662	9.80972	3.31131	4.53171	4.89527	3.21013	4.33532	4.29083	3.68664	6.16861	3.39914	2.32916			2.04823	10.0711	7.69702	2.64278	4.50589	4.80658	3.76067	5.37873	4.30224	3.07767	6.21507	2.8603	2.41303
34	2.52621	7.39781	9.65208	3.27561	4.485	4.93524	3.3178	4.38146	4.21677	3.75966	6.27623	3.37485	2.31486			2.01873	10.1921	7.74302	2.6527	4.45164	4.84479	3.93946	5.34448	4.22736	3.05559	6.44943	2.89411	2.44799
35	2.53164	7.39805	9.92801	3.22817	4.51579	4.9128	3.29181	4.33568	4.30573	3.69457	6.22559	3.3626	2.318			2.09035	10.1469	7.70967	2.60708	4.40614	4.82356	3.886	5.51852	4.19404	3.07433	6.51212	3.09924	2.43487
36	2.60784	7.31383	9.77365	3.2361	4.48822	4.89136	3.49547	4.49248	4.229	3.70896	6.16752	3.33187	2.30416			2.21731	9.95757	7.71059	2.57753	4.52739	4.79629	3.83607	5.66052	4.14695	3.09226	6.44871	3.06371	2.46482
37	2.63692	7.28087	10.04	3.18818	4.44503	4.88264	3.53158	4.43707	4.19592	3.6528	6.15963	3.30269	2.30706			2.1861	9.89972	7.71803	2.68887	4.47869	4.80801	3.90232	5.57215	4.10295	3.06137	6.45635	3.06525	2.43903
38		7.17593	9.89649	3.28727	4.39763	4.89403	3.46658	4.48911	4.17874	3.59916	6.13615	3.2752	2.30958				9.86209	7.62946	2.81765	4.4646	4.79989	3.8522	5.60014	4.05951	3.03156	6.42623	3.19948	2.44444
39		7.14435	9.75182	3.31143		4.86797	3.4144	4.43349	4.12881	3.56594	6.08312	3.24862	2.31384				9.79348	7.54283	2.89574		4.78144	3.82031	5.51814	4.01723	2.98143	6.36532	3.16691	2.41391
40			9.64908	3.26167		4.85787	3.36473	4.40964	4.32267	3.58798	6.32938	3.24253	2.31767					7.64676	2.89379		4.76155	3.76452	5.51904	4.04324	3.05942	6.31376	3.1538	2.42183
41			10.0134	3.24425		4.90631	3.32995	4.43322	4.25585	3.53923	6.40688	3.2943						7.66906	2.84652		4.7717	3.76254	5.49046	4.13977	3.0556	6.39431	3.20027
42			9.89445	3.23872		4.9188	3.27478	4.41056	4.55195	3.58805	6.47877	3.34616						7.63796	2.85905		4.76423	3.73671	5.492	4.18105	3.00849	6.36937	3.2946
43			9.76151	3.20361		4.92724	3.25564	4.38012	4.48201	3.54806	6.4167	3.32088						7.56416	2.82969		4.74751	3.75076	5.43683	4.21295	2.96923	6.32864	3.30766
44			9.67137	3.17738		4.90298	3.50612	4.40186	4.42116	3.51995	6.53707	3.31537						7.49256	2.79307		4.73146	3.72746	5.43773	4.15832	2.96935	6.30693	3.30486
45			9.5695	3.14466		4.88548	3.52349	4.458	4.39478	3.50521	6.47904	3.29146						7.41828	2.75772		4.71363	3.73997	5.41079	4.16168	2.93263	6.30968	3.27387
46			9.45191	3.16219		4.88918	3.68956	4.41571	4.34615	3.52779	6.62559	3.27058						7.34499	2.74983		4.69149	3.87459	5.39952	4.11038	2.94017	6.41762	3.29075
47			9.3504	3.13681		4.8675	3.7558	4.40772	4.29928	3.5184	6.64485	3.24673						7.42251	2.74125		4.67756	3.85196	5.37698	4.06736	2.93478	6.37605	3.27861
48			9.69317	3.17377		4.85209	3.76905	4.37323	4.27583	3.53831	6.61106	3.27408						7.51096	2.73269		4.6768	3.91952	5.33689	4.04499	2.90039	6.33112	3.25295
49			9.58479	3.16471		4.83072	3.72731	4.42853	4.23249	3.52087	6.59218	3.25261						7.44209	2.69428		4.68981	3.9117	5.2962	4.05068	2.91553	6.40963	3.22813
50				3.12868		4.86433	3.78029	4.38807	4.24759	3.4948	6.63402	3.23324							2.71712		4.66987	3.87496	5.27633	4.05582	2.87804	6.43723	3.40747
51				3.08963		4.84397	3.74777	4.47716	4.20568	3.49124	6.58074	3.23894							2.69337		4.70101	3.86915	5.21837	4.05995	2.87591	6.39363	3.38133
52				3.11314		4.85389	3.7083	4.60084	4.18571	3.46835	6.63724	3.29224							2.65779		4.68283	3.83411	5.2493	4.0397	2.84503	6.4013	3.37658
53				3.08633		4.84055	3.70441	4.89424	4.15522	3.4458	6.59734	3.32226							2.70143		4.67897	3.79981	5.32222	4.01008	2.88123	6.38121	3.38325
54				3.06035		4.84994	3.66722	4.8987	4.14627	3.4335	6.62722	3.30051							2.68182		4.66637	3.76715	5.27344	3.96368	2.91524	6.52401	3.35874
55							3.65049	4.94384	4.12302	3.44728	6.59016	3.30245										3.74648	5.22695	3.98056	2.90203	6.56207	3.37369
56							3.65963	0	4.08511	3.42493	6.57916	3.27995										3.82332		3.97948	2.87995	6.52448	3.35078
57										3.40323	6.63406	3.25721													2.9114	6.49224	3.32432
58										3.40318	6.62811	3.23525													2.89946	6.59342	3.33398
59										3.41585	6.69421	3.21973													2.88809	6.61227	3.36487
60										3.40484	6.65199	3.24682													2.86148	6.59771	3.33854
61											6.73244	3.22578														6.55738	3.48271
62											6.75601	3.21047														6.5162	3.51053
63											6.71567	3.27887														6.47643	3.5315
64											6.66986	3.34837														6.45022	3.52011
65											6.63612	3.37819														6.41258	3.54153
66											6.59164	3.35949														6.37427	3.64675
67												3.34201															3.62931
68												3.39898															3.61211
69												3.38065															3.60742
70												3.36301															3.62416
71												3.36045															3.62717
72												3.35099															3.63329
73												3.3368															3.63854
74												3.32073															3.63938
75												3.34553															3.73038
76												3.38632															3.85178
77												3.4052															3.83993
78												3.39191															3.8238
79												3.3789															3.90892
80												3.41284															3.89175
81												3.39728															3.97277
82												3.39659															3.94603
83												3.37986															3.92995
84												3.37679															3.9347
85												3.36928															3.9145
86												3.35439															3.88951
87												3.35376															3.96273
88												3.33964															3.95647
89												3.32409															3.94696
90												3.31306															3.96693
91												3.30268															3.94196
92												3.2889															3.91735
93												3.29012															3.89926
94												3.27723															3.88426
95												3.31065															3.90791
96												3.31713															3.91841
97												3.30312															3.91549
98												3.30871															3.8984
99												3.3505															3.90951
100												3.35894															3.93638
101												3.3666															3.94091
102												3.36708															3.98796
103												3.38558															3.99059
104												3.39648															3.99219
105												3.391															4.00798
106												3.38179															4.01959
107												3.37307															4.00683
108												3.37329															3.98654
109												3.41843															3.99089
110												3.4053															3.99466
111												3.45127															4.02429
112												3.50323															4.04316
113												3.49006															4.10773
114												3.48609															4.08663
115												3.49394															4.11019
116												3.48095															4.10444
117												3.46751															4.10401
Old SPTM	n=15
	RreL																	LreR
stride#\ subj.	1	2	3	4	5	6	7	8	9	10	11	12	13	14	15			1	2	3	4	5	6	7	8	9	10	11	12	13	14	15
1	4.47624	1.83723	0.82184	4.78565	3.19831	2.84249	5.19765	3.87897	4.90645	2.65765	3.75711	1.00466	1.22027	6.71099	2.13834			4.19305	0.160541	1.03813	2.40478	2.40912	5.66343	3.02765	3.71072	7.3802	4.21728	7.85168	0.900968	3.71366	2.85824	2.41589
2	4.1818	1.50594	1.20279	3.68777	3.456	7.36016	5.88851	3.70414	5.84759	2.10201	3.25536	0.777407	3.69672	5.79105	4.57882			3.13701	2.33792	3.72321	2.7253	5.56807	8.55937	4.90908	3.02759	5.89771	3.21029	7.82913	0.890015	5.141	2.88713	4.51466
3	3.91138	1.81998	3.58265	3.11553	4.15984	6.30392	5.32911	3.41754	5.78422	3.03953	5.14162	1.64464	4.39264	7.12794	4.22385			3.95393	2.03281	3.00134	3.6058	5.00472	7.77915	4.70343	4.56301	5.87769	2.62535	6.18516	1.01214	4.74466	2.62631	4.21051
4	4.34227	2.24756	3.163	4.1115	4.13105	5.31899	5.00181	4.20057	5.32869	3.44021	4.35247	3.03616	5.04212	7.23875	4.79207			3.4108	2.55686	3.00671	3.60944	4.67322	6.82146	4.58293	4.29897	5.63394	3.21065	5.46905	0.970101	4.54269	4.32869	3.83636
5	3.9968	2.11463	2.80393	4.48895	3.96452	5.32359	4.78095	3.78835	5.08763	3.34597	4.95728	3.30277	4.4329	7.05154	5.04626			3.47863	2.25254	3.01307	3.25603	4.37069	7.87012	4.51479	3.87114	5.72284	3.19152	6.39485	2.32713	5.27779	6.19148	4.47315
6	5.07675	2.09683	2.54353	4.219	3.81644	6.57515	4.76111	3.37193	4.80311	3.12629	4.53882	3.19203	4.0692	6.36848	4.90769			3.77259	2.13305	2.94637	3.04146	4.1985	7.64942	4.38336	3.79128	6.67754	3.49168	5.92023	2.54052	5.37598	6.17139	4.27248
7	5.00459	2.02964	3.39912	4.16511	3.72611	6.35624	4.62471	3.85764	4.52416	3.57783	5.42371	3.10132	4.12765	6.3281	4.53998			3.56842	2.39236	2.80837	3.01578	4.42231	7.46448	4.53644	4.14025	7.07386	3.68631	5.79978	2.39866	6.21007	6.70804	3.94895
8	4.72484	1.92723	3.12762	4.01538	4.00158	5.86932	4.48691	3.94485	4.83548	3.90758	5.49817	3.05823	4.48994	6.22244	4.55949			4.5084	2.2787	3.18033	3.20633	4.28932	7.5006	4.72452	3.99962	6.66302	3.46533	5.43102	2.56643	6.19141	6.21299	3.7106
9	4.47113	1.78522	2.90088	3.78515	3.92137	5.93672	4.50269	3.65166	4.87772	3.6786	5.20339	2.8683	5.54597	5.833	4.23351			4.2158	2.13508	3.02751	3.15017	4.33704	7.2847	4.69431	3.88689	6.49244	3.57529	5.36287	2.46436	5.91057	5.7973	4.25382
10	4.37251	1.90194	3.01091	3.81358	3.99002	5.79424	4.46592	3.58882	4.80808	3.74327	5.36765	2.84284	5.43071	6.55732	4.307			4.20144	2.19558	3.1996	3.24988	4.23949	6.79557	4.55938	3.90675	6.1085	3.66625	5.21417	2.35518	5.63308	5.49107	4.3965
11	4.85173	1.78599	3.0303	3.63518	3.92504	6.20708	4.55178	3.53345	4.56251	3.53173	5.53288	2.74807	5.89679	6.16415	4.61939			4.58989	2.11016	3.07006	3.08594	4.2266	7.23198	4.43292	3.79848	5.86346	3.95476	5.12372	2.36781	5.64613	5.63602	5.10893
12	4.89267	1.78655	2.99182	3.56379	3.96236	6.16962	4.39427	3.39501	4.68734	3.34761	5.26075	3.2173	5.97884	6.66485	4.74763			4.9648	2.00391	3.15823	2.9364	4.12827	6.99029	4.5159	3.59497	5.87421	3.91012	5.01685	2.53327	5.53587	5.74772	4.99609
13	4.77116	1.76036	3.15641	3.57839	3.94122	5.86024	4.26585	3.26954	4.66827	3.3152	5.00449	3.11069	6.31157	6.45256	4.90773			4.9812	1.96279	3.51885	2.91154	4.23418	7.06274	4.38136	3.91925	5.6236	3.78618	5.6395	2.74389	5.34589	5.98718	4.89957
14	4.61853	1.6809	3.8462	3.43452	3.96183	5.68954	4.14818	3.2369	4.75065	3.23966	4.77576	3.07399	6.12576	6.36314	5.00999			4.9014	2.02293	4.07582	3.10675	4.16664	7.10416	4.29057	3.73669	5.3919	3.60692	5.42056	2.67104	5.63966	5.72121	5.01146
15	4.49814	1.69415	3.91977	3.56643	3.90705	5.48729	4.04367	3.53738	4.63029	3.17906	5.49354	3.04682	6.40289	6.29173	4.77612			4.75807	2.28719	4.14738	3.05915	4.45209	6.81736	4.17807	3.75897	5.29577	3.44873	5.24857	2.61045	5.50145	5.5751	4.99078
16	4.89994	1.7722	3.84739	3.58076	4.2529	5.44493	3.93677	3.4523	4.97408	3.19041	5.33639	3.29719	6.2979	6.13559	4.57137			4.83809	2.31512	4.02269	2.96262	4.39977	6.79283	4.08125	3.64245	5.2281	3.33657	5.0413	2.78276	5.5915	5.82233	4.80838
17	4.77942	1.86543	4.21709	3.5668	4.26782	5.31995	3.83705	3.49493	4.79256	3.13739	5.26462	3.36355	6.58645	6.02526	4.60538			4.66017	2.36992	4.05078	2.94414	4.60736	6.51587	3.98373	3.5393	5.05469	3.80666	4.86672	2.98721	5.46115	5.62293	4.68891
18	4.64435	1.79737	4.09564	3.57338	4.26359	5.17872	3.96399	3.36758	4.82456	3.36882	5.18422	3.58872	7.14442	6.64742	4.68763			4.50848	2.33539	4.0033	2.85576	4.75038	6.29838	4.11878	3.47941	5.16779	3.77141	4.74136	3.20017	5.35012	5.44462	4.62006
19	4.53134	1.73173	4.06607	3.66947	4.24951	5.04652	3.8866	3.35464	4.96494	3.63396	5.30405	3.5785	6.94973	6.44154	4.71386			4.4948	2.25333	3.89139	2.98709	4.71957	6.09605	4.01797	3.39016	5.3501	3.91868	4.64362	3.21066	5.28116	6.01324	4.57496
20	4.40496	1.76375	4.0009	3.63849	4.23426	5.03581	3.78929	3.24319	5.16511	3.62991	5.12788	3.6303	6.77263	6.22133	4.73192			4.44069	2.21318	3.81412	3.00383	4.65459	6.48383	3.94219	3.32157	5.44078	3.85679	4.50923	3.20892	5.33347	5.82967	4.58279
21	4.97606	1.768	4.21468	3.58476	4.4149	5.0305	3.70532	3.13806	5.05555	3.60945	5.02237	3.56858	6.62409	6.13599	5.26451			4.56739	2.17149	3.77876	2.9698	4.63729	6.7111	3.91577	3.38427	5.35961	3.80304	4.53289	3.20126	5.34177	5.74013	4.74339
22	5.00833	1.93299	4.15497	3.5019	4.40053	5.15146	3.61889	3.04257	5.1575	3.55474	5.07543	3.71527	6.58024	6.00927	5.20434			4.64791	2.24656	4.00226	3.11027	4.67378	6.7419	3.85037	3.28127	5.28102	4.02597	4.44133	3.26156	5.57691	5.96928	4.85299
23	4.92298	1.96115	4.09315	3.51003	4.35731	5.3568	3.60998	2.95812	5.28823	3.63176	4.97602	3.82845	6.8871	5.84684	5.08199			4.58639	2.34112	3.91589	3.08393	4.62112	6.66504	3.77562	3.19094	5.33117	3.99332	4.38259	3.39672	5.51548	5.81192	4.80364
24	5.16324	1.93543	4.03811	3.43306	4.31794	5.20637	3.59593	3.02734	5.16737	3.69492	4.88208	3.94634	7.04528	5.73665	5.23938			4.69899	2.30339	4.02701	3.06278	4.57562	6.58031	3.7969	3.12823	5.29609	3.89839	4.27547	3.62606	5.4207	5.69414	4.72789
25	5.16137	1.95274	4.08364	3.40281	4.27981	5.13366	3.58107	2.9495	5.19709	3.72621	4.79176	3.97681	6.89733	5.60398	5.10476			4.84778	2.31205	3.9808	3.03945	4.53326	6.46876	3.72618	3.11846	5.26709	3.89946	4.25913	3.66455	5.50166	5.55996	4.84895
26	5.10772	1.92826	4.06666	3.37088	4.27988	5.22146	3.51277	2.92707	5.31342	3.73353	4.69313	3.95729	7.08232	5.72624	5.13187			4.74364	2.27181	3.97685	3.02166	4.4924	6.29438	3.70302	3.10638	5.60258	3.86509	4.27977	3.69185	5.46096	5.46743	4.75809
27	5.19208	1.92362	3.96507	3.33992	4.24833	5.09068	3.51155	2.92902	5.99578	3.74422		3.89495	6.96146	5.80725	5.17196			4.7207	2.24975	3.89565	2.95804	4.5316	6.26519	3.70015	3.0327	6.08998	3.77915		3.65028	5.46299	5.75429	4.97107
28	5.25413	1.88604	4.11093	3.28648	4.40763	5.13171	3.50429	2.92805	6.3063	3.72557		3.83622	6.91836	5.67916	5.20479			4.86148	2.2224	3.8934	2.97032	4.53038	6.26299	3.65364	3.00628	6.17697	3.94789		3.60797	5.44182	5.61271	4.92243
29	5.21411	1.96469	4.24053	3.27968	4.56198	5.11203	3.44089	2.88576	6.43971			3.82163	6.83417	5.64293	5.12759			4.79283	2.23505	4.10569	2.91171	4.65988	6.13974	3.59416	2.93654	6.24517			3.57619	5.39565	5.55702	4.90517
30	5.13483	1.95006	4.35317	3.25044	4.52201	5.39452	3.52547	2.85536	6.38927			3.79136	6.84499	5.69772	5.09297			5.08441	2.24527	4.22901	2.85488	4.62509	6.24611	3.53291	2.89295	6.14119			3.58963	5.41083	5.56858	4.94962
31	5.02702	2.02747	4.2888	3.23267	4.48412	5.87942	3.49003	2.79364	6.3109			3.73893	6.7421		4.99606			5.09309	2.29091	4.24669	2.82954	4.58609	6.77746	3.72845	2.83216	6.21419			3.54883	5.5812		4.88111
32	5.03834	1.98489	4.46636	3.17596	4.46171	5.78767	3.45355	2.823	6.33053			3.68821	6.85934		4.89732			5.07815	2.26447	4.20406	2.86958	4.56207	6.69407	3.66865	2.79305	6.10796			3.50726	5.5574		4.78915
33	4.99873	1.98885	4.47591	3.1672	4.44408	5.93354		2.78925				3.68575	6.86003		4.85256			5.24293	2.22698	4.27155	2.88481	4.53974	6.74837		2.7369				3.46651	5.73375		4.74484
34	5.0308	1.95647	4.50488	3.11355	4.41306	5.813		2.7531				3.63862	6.93845		4.75901			5.40894	2.22913	4.20101	3.04241	4.52153	6.70885		2.70742				3.43443	5.79246		4.67898
35	4.98025	2.09332	4.4453	3.12784	4.38722	5.72461						3.59385	7.01297		4.69928			5.36084	2.23975	4.18903	2.99557	4.49714	6.69229						3.39921	5.9412		4.66569
36	4.90666	2.11172	4.39044	3.20432	4.35425	5.6971						3.5612	6.97554		4.6701			5.32312	2.29319	4.1258	2.96762	4.46314	6.81417						3.36296	5.8945		4.60814
37	4.96599	2.09229	4.44133	3.21365	4.32219	5.86239						3.56278	7.07552		4.6387			5.36678	2.30502	4.21879	2.93693	4.42967	7.08454						3.33775	5.86861		4.57783
38	4.98463	2.07394	4.47072	3.19281	4.29259	5.87993						3.57103	6.99476		4.75844			5.27756	2.27476	4.20948	2.92475	4.40516	6.97987						3.38172	6.16176		4.60902
39	4.90736	2.07935	4.39503	3.16986	4.26292	6.0128						3.53279	7.05185		4.81614			5.30146	2.24458	4.16859	2.89694	4.37458	6.85509						3.36562	6.16436		4.71109
40	4.95335	2.07138	4.34789	3.16011	4.25121	6.07003						3.53651	7.08342		4.92478			5.24165	2.23818	4.1947	2.886	4.34677	6.77097						3.34159	6.16273		4.84967
41	5.0686	2.08566	4.33991	3.11452	4.23043	6.011						3.52054	7.04183					5.22207	2.23522	4.19169	2.84687	4.32081	6.93825						3.3423	6.10587
42	5.01936	2.1498	4.3601	3.14113	4.26867	5.99684						3.48472	7.10536					5.23029	2.29423	4.12481	2.80456	4.32216	7.00904						3.34882	6.40213
43	4.94735	2.154	4.45854	3.09762	4.25651	5.90814						3.4882	7.07715					5.25238	2.3322	4.27277	2.77558	4.34109	6.92253						3.3526	6.3445
44	4.92644	2.22153	4.44635	3.05407	4.38597	5.83054							7.12287					5.29994	2.39282	4.33131	2.75199	4.35656	6.81601							6.35864
45	4.85271	2.23399	4.38863	3.02474	4.3641	5.81755							7.07784					5.28996	2.39969	4.26794	2.71602	4.4233	6.74086							6.42464
46	4.82683	2.20353	4.37294	3.02349	4.33762	5.85111							7.03373					5.22349	2.37898	4.21676	2.71818	4.40519	6.74417							6.59866
47	4.79427	2.17279	4.423	3.00796	4.37991	5.82089												5.19391	2.34573	4.36102	2.74856	4.44065	6.69588
48	4.75694	2.15707	4.38946	3.03883	4.40923	5.76621												5.18169	2.33684	4.31345	2.71319	4.44132	6.6503
49	4.69729	2.17929	4.35224	3.11387	4.40115	5.71221												5.12301	2.33216	4.25334	2.68211	4.45921	6.60225
50	4.63275	2.22955	4.30114	3.0738	4.39514	5.66705												5.05758	2.38346	4.23504	2.6806	4.43677	6.52123
51	4.73652	2.20146	4.3194	3.04392	4.37661	5.74691												5.00661	2.41	4.20189	2.64713	4.4563	6.58101
52	4.82979	2.17627	4.3059	3.01723	4.35368	5.85946												4.9918	2.38241	4.16428	2.61463	4.43726	6.50613
53	4.78116	2.15542	4.29727	2.98056	4.33468													4.94416	2.35496	4.17375	2.62002	4.41781
54	4.73603	2.13051	4.24348	2.95733	4.3487													5.07921	2.32638	4.15018	2.61986	4.40976
55	4.70046	2.10996	4.19681	2.95486	4.32891													5.01543	2.30376	4.14852	2.65584	4.39884
56	4.7362	2.09535	4.17091	3.01177	4.37002													5.01251	2.27661	4.13695	2.6806	4.42292
57	4.70745	2.08503	4.18948	3.00785	4.34987													4.95728	2.2553	4.09805	2.65575	4.4069
58	4.79819	2.07081	4.2017	2.98316	4.36165													4.95209	2.24496	4.06753	2.67697	4.39301
59	4.79465	2.04904	4.19518	2.97311	4.34265													4.89421	2.22838	4.07918	2.65703	4.38795
60	4.93751	2.04072	4.17639	2.96413	4.35516													4.98088	2.21458	4.07037	2.65512	4.39462
61	5.1079	2.02068	4.16356	2.95841	4.33604													4.99966	2.20759	4.05468	2.62951	4.3753
62		2.01991	4.12608	2.92842	4.38201														2.24908	4.02899	2.60423	4.38415
63		2.0569	4.12803	2.92804	4.36369														2.24628	3.99166	2.58004	4.37712
64		2.04564	4.14184	2.89946	4.35546														2.2688	4.0492	2.58498	4.36775
65		2.21441		2.88387	4.33709														2.27177		2.57045	4.34931
66		2.20154		2.86621	4.32166														2.26682		2.54663	4.3335
67		2.21376		2.86546	4.3272														2.29445		2.52307	4.33345
68		2.22352		2.891	4.30942														2.30087		2.52729	4.31596
69		2.20725		2.89055	4.32821														2.33819		2.51442	4.30183
70		2.19666		2.89031	4.31643														2.32292		2.55243	4.32237
71				2.89301																	2.55141
72				2.86844																	2.53693
73				2.85206																	2.54166
74				2.85217																	2.527
75				2.83461																	2.53078
76				2.81834																	2.51705
77				2.80323																	2.49943
78				2.80537																	2.5457
79				2.90688																	2.52596
80				2.97949																	2.56307
81				2.96267																	2.60482
82				2.9872																	2.60892
83				3.01797																	2.61359
84				3.04553																	2.62041
85				3.02152																	2.62112
86				3.01285																	2.66569
87				3.05167																	2.64695
88				3.0935																	2.64792
