# Supplementary material for: How many strides are required for a reliable estimation of temporal gait parameters? Implementation of a new algorithm on the phase coordination index
Source: PLoS One. 2018 Feb 8;13(2):e0192049. doi: 10.1371/journal.pone.0192049 (PMC5805232; doi:10.1371/journal.pone.0192049)
Supplement: S4 File — (XLSX) [file pone.0192049.s004.xlsx]

## Sheet: גיליון1
simulated POS detection results:						Real data groups POS detection per subject
						Young SP					Young OG					old SP					old OG
Subj./POS	LreR	RreL	avg PCI			RreL	LreR	avgPCI			RreL	LreR	avgPCI			RreL	LreR	avgPCI			RreL	LreR	avgPCI
1	20	10	10		1	27	26	26		1	16	26	25		1	24	28	22		1	19	20	19
2	34	34	34		2	15	15	14		2	36	36	36		2	32	16	18		2	20	13	8
3	9	14	12		3	17	23	12		3	26	10	8		3	17	15	17		3	25	16	23
4	21	9	10		4	30	19	19		4	14	27	16		4	29	6	31		4	19	3	18
5	14	19	13		5	35	20	18		5	35	28	33		5	17	6	16		5	18	13	18
6	30	20	11		6	21	19	20		6	18	25	11		6	32	16	32		6	6	8	7
7	16	30	23		7	27	32	28		7	17	25	10		7	17	15	17		7	45	28	26
8	15	18	17		8	22	22	22		8	41	28	28		8	21	27	23		8	18	14	16
9	18	21	18		9	29	28	28		9	16	34	20		9	28	28	28		9	14	25	16
10	5	28	22		10	16	19	19		10	44	20	42		10	20	18	18		10	14	24	9
11	18	11	14		11	21	22	22		11	8	27	26		11	15	18	17		11	20	7	7
12	19	37	37		12	20	12	20		12	33	25	32		12	23	24	24		12	24	34	49
13	27	13	13		13	20	18	16		13	16	32	7		13	19	32	14		13	13	20	13
14	36	30	30		14	20	19	20		14	41	30	35		14	20	10	9		mean:	19.6154	17.3077	17.6154
15	14	11	12		15	19	20	20		15	13	17	16		15	22	12	13		SD:	9.08789	8.93854	11.1992
16	13	23	19		16	19	20	19		mean:	24.9333	26	23		mean:	22.4	18.0667	19.9333
17	14	40	13		mean:	22.375	20.875	20.1875		SD:	12.1565	6.55744	11.32		SD:	5.53947	8.13692	6.6275
18	22	22	22		SD:	5.60803	4.80104	4.43048
19	31	28	27
20	28	30	30
mean:	20.2	22.4	19.35
SD:	8.40802	9.41667	8.42474
